# Supplementary material for: ﻿Carcinoplaxmistio Ng & Mitra, 2019 (Crustacea, Decapoda, Goneplacidae): additional records and genetic differentiation of allied taxa
Source: Zookeys. 2024 Oct 1;1214:91–103. doi: 10.3897/zookeys.1214.131500 (PMC11462079; doi:10.3897/zookeys.1214.131500)
Supplement: XML Treatment for Carcinoplax mistio [file zookeys.1214.131500-treatment1.xml]

<!DOCTYPE tp:taxon-treatment
  PUBLIC "-//TaxonX//DTD Taxonomic Treatment Publishing DTD v0 20100105//EN" "tax-treatment-NSO.dtd">
<tp:taxon-treatment xmlns:tp="http://www.plazi.org/taxpub"><tp:treatment-meta><kwd-group><label>Taxon classification</label><kwd>
              <named-content content-type="kingdom">Animalia</named-content>
            </kwd><kwd>
              <named-content content-type="order">Decapoda</named-content>
            </kwd><kwd>
              <named-content content-type="family">Goneplacidae</named-content>
            </kwd></kwd-group><mixed-citation publication-type="journal"><person-group><name><surname>Prema</surname><given-names>Mani</given-names></name><name><surname>Yang</surname><given-names>Chien-Hui</given-names></name><name><surname>Ravichandran</surname><given-names>Samuthirapandian</given-names></name><name><surname>Ng</surname><given-names>Peter K. L.</given-names></name></person-group><article-title>﻿<italic><tp:taxon-name><tp:taxon-name-part taxon-name-part-type="genus" reg="Carcinoplax">Carcinoplax</tp:taxon-name-part><tp:taxon-name-part taxon-name-part-type="species" reg="mistio">mistio</tp:taxon-name-part></tp:taxon-name></italic> Ng &amp; Mitra, 2019 (<tp:taxon-name><tp:taxon-name-part taxon-name-part-type="subphylum">Crustacea</tp:taxon-name-part></tp:taxon-name>, <tp:taxon-name><tp:taxon-name-part taxon-name-part-type="order">Decapoda</tp:taxon-name-part></tp:taxon-name>, <tp:taxon-name><tp:taxon-name-part taxon-name-part-type="family">Goneplacidae</tp:taxon-name-part></tp:taxon-name>): additional records and genetic differentiation of allied taxa</article-title><source>Zookeys</source><day>01</day><month>10</month><year>2024</year><volume>1214</volume><fpage>91</fpage><lpage>103</lpage><pub-id pub-id-type="doi">10.3897/zookeys.1214.131500</pub-id></mixed-citation></tp:treatment-meta><tp:nomenclature><label>﻿</label><tp:taxon-name>
            <object-id xmlns:xlink="http://www.w3.org/1999/xlink" content-type="arpha" xlink:type="simple">308DA7EC-D150-5B72-A3E1-F9A9BDB4C05C</object-id>
            <tp:taxon-name-part taxon-name-part-type="genus" reg="Carcinoplax">Carcinoplax</tp:taxon-name-part>
            <tp:taxon-name-part taxon-name-part-type="species" reg="mistio">mistio</tp:taxon-name-part>
          </tp:taxon-name><tp:taxon-authority>Ng &amp; Mitra, 2019</tp:taxon-authority><xref ref-type="fig" rid="F1">Figs 1</xref><xref ref-type="fig" rid="F2">, 2</xref><xref ref-type="fig" rid="F3">, 3</xref><tp:nomenclature-citation-list><tp:nomenclature-citation><tp:taxon-name><tp:taxon-name-part taxon-name-part-type="genus" reg="Carcinoplax">Carcinoplax</tp:taxon-name-part> (purpurea)</tp:taxon-name><comment>? – <xref ref-type="bibr" rid="B25">Stephensen 1946</xref>: 166, 208, fig. 44 (not <tp:taxon-name><tp:taxon-name-part taxon-name-part-type="genus" reg="Carcinoplax">Carcinoplax</tp:taxon-name-part><tp:taxon-name-part taxon-name-part-type="species" reg="purpurea">purpurea</tp:taxon-name-part></tp:taxon-name> Rathbun, 1914).</comment></tp:nomenclature-citation><tp:nomenclature-citation><tp:taxon-name>
                <tp:taxon-name-part taxon-name-part-type="genus" reg="Carcinoplax">Carcinoplax</tp:taxon-name-part>
                <tp:taxon-name-part taxon-name-part-type="species" reg="purpurea">purpurea</tp:taxon-name-part>
              </tp:taxon-name><comment>– <xref ref-type="bibr" rid="B9">Guinot 1967</xref>: 276 (list); <xref ref-type="bibr" rid="B29">Titgen 1982</xref>: 252 (list) (not <tp:taxon-name><tp:taxon-name-part taxon-name-part-type="genus" reg="Carcinoplax">Carcinoplax</tp:taxon-name-part><tp:taxon-name-part taxon-name-part-type="species" reg="purpurea">purpurea</tp:taxon-name-part></tp:taxon-name> Rathbun, 1914).</comment></tp:nomenclature-citation><tp:nomenclature-citation><tp:taxon-name>
                <tp:taxon-name-part taxon-name-part-type="genus" reg="Carcinoplax">Carcinoplax</tp:taxon-name-part>
                <tp:taxon-name-part taxon-name-part-type="species" reg="sinica">sinica</tp:taxon-name-part>
              </tp:taxon-name><comment>– <xref ref-type="bibr" rid="B10">Guinot 1989</xref>: 285, fig. 14A, B, pl. 5 figs A, B, B1, C, C1, D, E, E1; <xref ref-type="bibr" rid="B1">Apel 2001</xref>: 101; <xref ref-type="bibr" rid="B16">Naderloo and Sari 2007</xref>: 449; <xref ref-type="bibr" rid="B15">Naderloo 2017</xref>: 69, text-fig. 11.2d, e, fig. 12.1 (not <tp:taxon-name><tp:taxon-name-part taxon-name-part-type="genus" reg="Carcinoplax">Carcinoplax</tp:taxon-name-part><tp:taxon-name-part taxon-name-part-type="species" reg="sinica">sinica</tp:taxon-name-part></tp:taxon-name> Chen, 1984) [= <tp:taxon-name><tp:taxon-name-part taxon-name-part-type="genus" reg="Carcinoplax">Carcinoplax</tp:taxon-name-part><tp:taxon-name-part taxon-name-part-type="species" reg="haswelli">haswelli</tp:taxon-name-part></tp:taxon-name> Miers, 1884)].</comment></tp:nomenclature-citation><tp:nomenclature-citation><tp:taxon-name>
                <tp:taxon-name-part taxon-name-part-type="genus" reg="Carcinoplax">Carcinoplax</tp:taxon-name-part>
                <tp:taxon-name-part taxon-name-part-type="species" reg="mistio">mistio</tp:taxon-name-part>
              </tp:taxon-name><comment>Ng &amp; Mitra, 2019: e2019004, figs 1, 2, 6A, 7A, G, H, 8A–G, 9A, B.</comment></tp:nomenclature-citation><tp:nomenclature-citation><tp:taxon-name>
                <tp:taxon-name-part taxon-name-part-type="genus" reg="Carcinoplax">Carcinoplax</tp:taxon-name-part>
                <tp:taxon-name-part taxon-name-part-type="species" reg="haswelli">haswelli</tp:taxon-name-part>
              </tp:taxon-name><comment>– <xref ref-type="bibr" rid="B26">Sureandiran et al. 2024</xref>: figs 2–7 (not <tp:taxon-name><tp:taxon-name-part taxon-name-part-type="genus" reg="Carcinoplax">Carcinoplax</tp:taxon-name-part><tp:taxon-name-part taxon-name-part-type="species" reg="haswelli">haswelli</tp:taxon-name-part></tp:taxon-name> Miers, 1884).</comment></tp:nomenclature-citation></tp:nomenclature-citation-list></tp:nomenclature><tp:treatment-sec sec-type="material" id="SECID0ETAAG"><title>Material examined.</title><p><bold><italic>Holotype</italic>.</bold> India • ♂ (29.2 × 19.0 <abbrev xmlns:xlink="http://www.w3.org/1999/xlink" xlink:title="millimetres" id="ABBRID0E5AAG" xlink:type="simple">mm</abbrev>); northern Bay of Bengal, Fresargunj Fishing Harbour; 24 Feb. 2017; <abbrev xmlns:xlink="http://www.w3.org/1999/xlink" xlink:title="collector" id="ABBRID0ECBAG" xlink:type="simple">coll</abbrev>. local fishermen by trawl; <named-content xmlns:xlink="http://www.w3.org/1999/xlink" content-type="dwc:institutional_code" xlink:title="Zoological Survey of India, Kolkata" xlink:href="http://grbio.org/institution/zoological-survey-india" xlink:type="simple">ZSIK</named-content> C7123/2. <bold>Paratypes.</bold> India • 1 ♀ (36.4 × 24.2 <abbrev xmlns:xlink="http://www.w3.org/1999/xlink" xlink:title="millimetres" id="ABBRID0ENBAG" xlink:type="simple">mm</abbrev>); same collection data as for holotype; <named-content xmlns:xlink="http://www.w3.org/1999/xlink" content-type="dwc:institutional_code" xlink:title="Zoological Survey of India, Kolkata" xlink:href="http://grbio.org/institution/zoological-survey-india" xlink:type="simple">ZSIK</named-content> C7124/2 • 1 ♀ (36.7 × 27.5 <abbrev xmlns:xlink="http://www.w3.org/1999/xlink" xlink:title="millimetres" id="ABBRID0EWBAG" xlink:type="simple">mm</abbrev>); northern Bay of Bengal, Fresargunj Fishing Harbour; 28 Jul. 2018; <named-content xmlns:xlink="http://www.w3.org/1999/xlink" content-type="dwc:institutional_code" xlink:title="Zoological Survey of India, Kolkata" xlink:href="http://grbio.org/institution/zoological-survey-india" xlink:type="simple">ZSIK</named-content>.</p></tp:treatment-sec><tp:treatment-sec sec-type="material" id="SECID0E6BAG"><title>Other material.</title><p>India • 4 ♂♂ (35.1 × 30.0 <abbrev xmlns:xlink="http://www.w3.org/1999/xlink" xlink:title="millimetres" id="ABBRID0EFCAG" xlink:type="simple">mm</abbrev>, 29.2 × 22.3 <abbrev xmlns:xlink="http://www.w3.org/1999/xlink" xlink:title="millimetres" id="ABBRID0EJCAG" xlink:type="simple">mm</abbrev>, 25.1 × 18.2 <abbrev xmlns:xlink="http://www.w3.org/1999/xlink" xlink:title="millimetres" id="ABBRID0ENCAG" xlink:type="simple">mm</abbrev>, 23.2 × 29.2 <abbrev xmlns:xlink="http://www.w3.org/1999/xlink" xlink:title="millimetres" id="ABBRID0ERCAG" xlink:type="simple">mm</abbrev>), 5 ♀♀ (37.1 × 31.0 <abbrev xmlns:xlink="http://www.w3.org/1999/xlink" xlink:title="millimetres" id="ABBRID0EVCAG" xlink:type="simple">mm</abbrev>, 36.2 × 30.1 <abbrev xmlns:xlink="http://www.w3.org/1999/xlink" xlink:title="millimetres" id="ABBRID0EZCAG" xlink:type="simple">mm</abbrev>, 32.1 × 25.2 <abbrev xmlns:xlink="http://www.w3.org/1999/xlink" xlink:title="millimetres" id="ABBRID0E4CAG" xlink:type="simple">mm</abbrev>, 31.0 × 25.2 <abbrev xmlns:xlink="http://www.w3.org/1999/xlink" xlink:title="millimetres" id="ABBRID0EBDAG" xlink:type="simple">mm</abbrev>, 26.1 × 24.0 <abbrev xmlns:xlink="http://www.w3.org/1999/xlink" xlink:title="millimetres" id="ABBRID0EFDAG" xlink:type="simple">mm</abbrev>); southern Bay of Bengal, eastern Tamil Nadu, Pazhayar Fishing Port; 11°21'N, 79°50'E; depth 50–100 m; 2016–2020; <abbrev xmlns:xlink="http://www.w3.org/1999/xlink" xlink:title="collector" id="ABBRID0EJDAG" xlink:type="simple">coll</abbrev>. M. Prema &amp; S. Ravichandran; <abbrev xmlns:xlink="http://www.w3.org/1999/xlink" content-type="institution" xlink:title="Centre of Advanced Study in Marine Biology, Annamalai University, Parangipettai, Tamil Nadu" id="ABBRID0ENDAG" xlink:type="simple">CASAU</abbrev> CR-1031 • 1 ♂ (29.7 × 19.6 <abbrev xmlns:xlink="http://www.w3.org/1999/xlink" xlink:title="millimetres" id="ABBRID0ESDAG" xlink:type="simple">mm</abbrev>), 1 ♀ (43.2 × 29.2 <abbrev xmlns:xlink="http://www.w3.org/1999/xlink" xlink:title="millimetres" id="ABBRID0EWDAG" xlink:type="simple">mm</abbrev>); same collection data as for preceding; 2016–2020; <abbrev xmlns:xlink="http://www.w3.org/1999/xlink" content-type="institution" xlink:title="Centre of Advanced Study in Marine Biology, Annamalai University, Parangipettai, Tamil Nadu" id="ABBRID0E1DAG" xlink:type="simple">CASAU</abbrev> CR-1032 • 2 ♂♂ (37.6 × 25.8 <abbrev xmlns:xlink="http://www.w3.org/1999/xlink" xlink:title="millimetres" id="ABBRID0E6DAG" xlink:type="simple">mm</abbrev>, 32.0 × 21.3 <abbrev xmlns:xlink="http://www.w3.org/1999/xlink" xlink:title="millimetres" id="ABBRID0EDEAG" xlink:type="simple">mm</abbrev>), 7 ♀♀ (37.9 × 24.5 <abbrev xmlns:xlink="http://www.w3.org/1999/xlink" xlink:title="millimetres" id="ABBRID0EHEAG" xlink:type="simple">mm</abbrev>, 37.0 × 25.1 <abbrev xmlns:xlink="http://www.w3.org/1999/xlink" xlink:title="millimetres" id="ABBRID0ELEAG" xlink:type="simple">mm</abbrev>, 34.0 × 22.9 <abbrev xmlns:xlink="http://www.w3.org/1999/xlink" xlink:title="millimetres" id="ABBRID0EPEAG" xlink:type="simple">mm</abbrev>, 32.3 × 21.6 <abbrev xmlns:xlink="http://www.w3.org/1999/xlink" xlink:title="millimetres" id="ABBRID0ETEAG" xlink:type="simple">mm</abbrev>, 31.2 × 21.1 <abbrev xmlns:xlink="http://www.w3.org/1999/xlink" xlink:title="millimetres" id="ABBRID0EXEAG" xlink:type="simple">mm</abbrev>, 29.5 × 19.6 <abbrev xmlns:xlink="http://www.w3.org/1999/xlink" xlink:title="millimetres" id="ABBRID0E2EAG" xlink:type="simple">mm</abbrev>, 27.6 × 25.6 <abbrev xmlns:xlink="http://www.w3.org/1999/xlink" xlink:title="millimetres" id="ABBRID0E6EAG" xlink:type="simple">mm</abbrev>,); same collection data as for preceding; 18 Mar. 2018; <abbrev xmlns:xlink="http://www.w3.org/1999/xlink" content-type="institution" xlink:title="Centre of Advanced Study in Marine Biology, Annamalai University, Parangipettai, Tamil Nadu" id="ABBRID0EDFAG" xlink:type="simple">CASAU</abbrev> CR-1033 • 1 ♂ (26.4 × 18.0 <abbrev xmlns:xlink="http://www.w3.org/1999/xlink" xlink:title="millimetres" id="ABBRID0EIFAG" xlink:type="simple">mm</abbrev>), 1 <abbrev xmlns:xlink="http://www.w3.org/1999/xlink" xlink:title="juvenile" id="ABBRID0EMFAG" xlink:type="simple">juv</abbrev>. ♀ (19.7 × 13.4 <abbrev xmlns:xlink="http://www.w3.org/1999/xlink" xlink:title="millimetres" id="ABBRID0EQFAG" xlink:type="simple">mm</abbrev>); same collection data as for preceding; Mar. 2018; <abbrev xmlns:xlink="http://www.w3.org/1999/xlink" content-type="institution" xlink:title="Centre of Advanced Study in Marine Biology, Annamalai University, Parangipettai, Tamil Nadu" id="ABBRID0EUFAG" xlink:type="simple">CASAU</abbrev> CR-1034 • 4 ♂♂ (36.0 × 23.8 <abbrev xmlns:xlink="http://www.w3.org/1999/xlink" xlink:title="millimetres" id="ABBRID0EZFAG" xlink:type="simple">mm</abbrev>, 33.0 × 22.7 <abbrev xmlns:xlink="http://www.w3.org/1999/xlink" xlink:title="millimetres" id="ABBRID0E4FAG" xlink:type="simple">mm</abbrev>, 32.5 × 22.2 <abbrev xmlns:xlink="http://www.w3.org/1999/xlink" xlink:title="millimetres" id="ABBRID0EBGAG" xlink:type="simple">mm</abbrev>, 31.5 × 21.4 <abbrev xmlns:xlink="http://www.w3.org/1999/xlink" xlink:title="millimetres" id="ABBRID0EFGAG" xlink:type="simple">mm</abbrev>), 1 <abbrev xmlns:xlink="http://www.w3.org/1999/xlink" xlink:title="ovigerous" id="ABBRID0EJGAG" xlink:type="simple">ovig</abbrev>. ♀ (39.0 × 26.6 <abbrev xmlns:xlink="http://www.w3.org/1999/xlink" xlink:title="millimetres" id="ABBRID0ENGAG" xlink:type="simple">mm</abbrev>), 1 ♀ (36.1 × 23.4 <abbrev xmlns:xlink="http://www.w3.org/1999/xlink" xlink:title="millimetres" id="ABBRID0ERGAG" xlink:type="simple">mm</abbrev>); same collection data as for preceding; 2020–2021; <abbrev xmlns:xlink="http://www.w3.org/1999/xlink" content-type="institution" xlink:title="Centre of Advanced Study in Marine Biology, Annamalai University, Parangipettai, Tamil Nadu" id="ABBRID0EVGAG" xlink:type="simple">CASAU</abbrev> CR-1035 • 3 ♂♂ (29.2 × 20.8 <abbrev xmlns:xlink="http://www.w3.org/1999/xlink" xlink:title="millimetres" id="ABBRID0E1GAG" xlink:type="simple">mm</abbrev>, 29.2 × 20.5 <abbrev xmlns:xlink="http://www.w3.org/1999/xlink" xlink:title="millimetres" id="ABBRID0E5GAG" xlink:type="simple">mm</abbrev>, 27.6 × 19.4 <abbrev xmlns:xlink="http://www.w3.org/1999/xlink" xlink:title="millimetres" id="ABBRID0ECHAG" xlink:type="simple">mm</abbrev>); same collection data as for preceding; 12 Jan. 2022; <abbrev xmlns:xlink="http://www.w3.org/1999/xlink" content-type="institution" xlink:title="Centre of Advanced Study in Marine Biology, Annamalai University, Parangipettai, Tamil Nadu" id="ABBRID0EGHAG" xlink:type="simple">CASAU</abbrev> CR-1036 • 1 ♂ (33.× 23.4 <abbrev xmlns:xlink="http://www.w3.org/1999/xlink" xlink:title="millimetres" id="ABBRID0ELHAG" xlink:type="simple">mm</abbrev>); same collection data as for preceding; <abbrev xmlns:xlink="http://www.w3.org/1999/xlink" content-type="institution" xlink:title="Centre of Advanced Study in Marine Biology, Annamalai University, Parangipettai, Tamil Nadu" id="ABBRID0EPHAG" xlink:type="simple">CASAU</abbrev> CR-1037 • 2 ♀♀ (37.3 × 24.6 <abbrev xmlns:xlink="http://www.w3.org/1999/xlink" xlink:title="millimetres" id="ABBRID0EUHAG" xlink:type="simple">mm</abbrev>, 35.9 × 23.7 <abbrev xmlns:xlink="http://www.w3.org/1999/xlink" xlink:title="millimetres" id="ABBRID0EYHAG" xlink:type="simple">mm</abbrev>); same collection data as for preceding; 26 Mar. 2023; <abbrev xmlns:xlink="http://www.w3.org/1999/xlink" content-type="institution" xlink:title="Centre of Advanced Study in Marine Biology, Annamalai University, Parangipettai, Tamil Nadu" id="ABBRID0E3HAG" xlink:type="simple">CASAU</abbrev> CR-1038 • 2 ♂♂ (26.2 × 18.1 <abbrev xmlns:xlink="http://www.w3.org/1999/xlink" xlink:title="millimetres" id="ABBRID0EBIAG" xlink:type="simple">mm</abbrev>, 24.8 × 16.4 <abbrev xmlns:xlink="http://www.w3.org/1999/xlink" xlink:title="millimetres" id="ABBRID0EFIAG" xlink:type="simple">mm</abbrev>), 2 ♀♀ (32.2 × 22.0 <abbrev xmlns:xlink="http://www.w3.org/1999/xlink" xlink:title="millimetres" id="ABBRID0EJIAG" xlink:type="simple">mm</abbrev>, 29.5 × 19.4 <abbrev xmlns:xlink="http://www.w3.org/1999/xlink" xlink:title="millimetres" id="ABBRID0ENIAG" xlink:type="simple">mm</abbrev>); same collection data as for preceding; 11 Feb. 2024; <abbrev xmlns:xlink="http://www.w3.org/1999/xlink" content-type="institution" xlink:title="Centre of Advanced Study in Marine Biology, Annamalai University, Parangipettai, Tamil Nadu" id="ABBRID0ERIAG" xlink:type="simple">CASAU</abbrev> CR-1039 • 7 ♀♀ (37.9 × 26.0 <abbrev xmlns:xlink="http://www.w3.org/1999/xlink" xlink:title="millimetres" id="ABBRID0EWIAG" xlink:type="simple">mm</abbrev>, 36.2 × 24.3 <abbrev xmlns:xlink="http://www.w3.org/1999/xlink" xlink:title="millimetres" id="ABBRID0E1IAG" xlink:type="simple">mm</abbrev>, 34.7 × 22.5 <abbrev xmlns:xlink="http://www.w3.org/1999/xlink" xlink:title="millimetres" id="ABBRID0E5IAG" xlink:type="simple">mm</abbrev>, 33.5 × 24.0 <abbrev xmlns:xlink="http://www.w3.org/1999/xlink" xlink:title="millimetres" id="ABBRID0ECJAG" xlink:type="simple">mm</abbrev>, 30.5 × 20.5 <abbrev xmlns:xlink="http://www.w3.org/1999/xlink" xlink:title="millimetres" id="ABBRID0EGJAG" xlink:type="simple">mm</abbrev>, 29.2 × 20.1 <abbrev xmlns:xlink="http://www.w3.org/1999/xlink" xlink:title="millimetres" id="ABBRID0EKJAG" xlink:type="simple">mm</abbrev>, 25.1 × 17.1 <abbrev xmlns:xlink="http://www.w3.org/1999/xlink" xlink:title="millimetres" id="ABBRID0EOJAG" xlink:type="simple">mm</abbrev>); same collection data as for preceding; 11 Feb. 2024; <abbrev xmlns:xlink="http://www.w3.org/1999/xlink" content-type="institution" xlink:title="Centre of Advanced Study in Marine Biology, Annamalai University, Parangipettai, Tamil Nadu" id="ABBRID0ESJAG" xlink:type="simple">CASAU</abbrev> CR-1040.</p></tp:treatment-sec><tp:treatment-sec sec-type="diagnosis" id="SECID0EXJAG"><title>Diagnosis.</title><p>Modified from <xref ref-type="bibr" rid="B19">Ng and Mitra (2019)</xref>. Carapace broad, dorsal surface gently convex; antero-lateral surfaces generally with small, rounded, densely packed granules, sometimes appearing almost smooth; post-orbital region with small, rounded granules; second anterolateral teeth relatively short in larger specimens, slightly sharp in smaller specimens; gastro-cardiac groove shallow but visible (Figs <xref ref-type="fig" rid="F1">1</xref>, <xref ref-type="fig" rid="F2">2A, B</xref>, <xref ref-type="fig" rid="F3">3A</xref>). Chelipeds unequal, male carpal spine more rounded, that on female more elongate (Figs <xref ref-type="fig" rid="F1">1</xref>, <xref ref-type="fig" rid="F2">2G–I, J–L</xref>, <xref ref-type="fig" rid="F3">3B–D</xref>). Ambulatory legs long, slender; articles laterally flattened, smooth; margins lined with setae (Fig. <xref ref-type="fig" rid="F1">1</xref>). <abbrev xmlns:xlink="http://www.w3.org/1999/xlink" xlink:title="male first gonopod" id="ABBRID0E4KAG" xlink:type="simple">G1</abbrev> relatively slender, laterally flattened, tip elongate, tapering, lined with numerous short spines (Fig. <xref ref-type="fig" rid="F3">3G–K</xref>). <abbrev xmlns:xlink="http://www.w3.org/1999/xlink" xlink:title="male second gonopod" id="ABBRID0EFLAG" xlink:type="simple">G2</abbrev> longer than <abbrev xmlns:xlink="http://www.w3.org/1999/xlink" xlink:title="male first gonopod" id="ABBRID0EJLAG" xlink:type="simple">G1</abbrev>, distal segment long, curved, tip weakly bifurcated (<xref ref-type="bibr" rid="B19">Ng and Mitra 2019</xref>: fig. 8D).</p><fig id="F1" position="float" orientation="portrait"><object-id xmlns:xlink="http://www.w3.org/1999/xlink" content-type="doi" xlink:type="simple">10.3897/zookeys.1214.131500.figure1</object-id><object-id xmlns:xlink="http://www.w3.org/1999/xlink" content-type="arpha" xlink:type="simple">4F9BC199-BE52-5209-AB66-5EF97630F12A</object-id><label>Figure 1.</label><caption><p>Colour in life and overall dorsal view of <italic><tp:taxon-name><tp:taxon-name-part taxon-name-part-type="genus" reg="Carcinoplax">Carcinoplax</tp:taxon-name-part><tp:taxon-name-part taxon-name-part-type="species" reg="mistio">mistio</tp:taxon-name-part></tp:taxon-name></italic> Ng &amp; Mitra, 2019 <bold>A</bold> male (33.3 × 23.4 <abbrev xmlns:xlink="http://www.w3.org/1999/xlink" xlink:title="millimetres" id="ABBRID0EGMAG" xlink:type="simple">mm</abbrev>) (<abbrev xmlns:xlink="http://www.w3.org/1999/xlink" content-type="institution" xlink:title="Centre of Advanced Study in Marine Biology, Annamalai University, Parangipettai, Tamil Nadu" id="ABBRID0EKMAG" xlink:type="simple">CASAU</abbrev> CR-1037) <bold>B</bold> male (29.2 × 20.5 <abbrev xmlns:xlink="http://www.w3.org/1999/xlink" xlink:title="millimetres" id="ABBRID0ERMAG" xlink:type="simple">mm</abbrev>) (<abbrev xmlns:xlink="http://www.w3.org/1999/xlink" content-type="institution" xlink:title="Centre of Advanced Study in Marine Biology, Annamalai University, Parangipettai, Tamil Nadu" id="ABBRID0EVMAG" xlink:type="simple">CASAU</abbrev> CR-1036) <bold>C</bold> female (33.5 × 24.0 <abbrev xmlns:xlink="http://www.w3.org/1999/xlink" xlink:title="millimetres" id="ABBRID0E3MAG" xlink:type="simple">mm</abbrev>) (<abbrev xmlns:xlink="http://www.w3.org/1999/xlink" content-type="institution" xlink:title="Centre of Advanced Study in Marine Biology, Annamalai University, Parangipettai, Tamil Nadu" id="ABBRID0EANAG" xlink:type="simple">CASAU</abbrev> CR-1040). Scale bars: 1.0 cm (<bold>A–C</bold>).</p></caption><graphic xmlns:xlink="http://www.w3.org/1999/xlink" xlink:href="zookeys-1214-091_article-131500__-g001.jpg" position="float" orientation="portrait" xlink:type="simple" id="oo_1146345.jpg"><uri content-type="original_file" xlink:type="simple">https://binary.pensoft.net/fig/1146345</uri></graphic></fig><fig id="F2" position="float" orientation="portrait"><object-id xmlns:xlink="http://www.w3.org/1999/xlink" content-type="doi" xlink:type="simple">10.3897/zookeys.1214.131500.figure2</object-id><object-id xmlns:xlink="http://www.w3.org/1999/xlink" content-type="arpha" xlink:type="simple">0F82583E-9E07-5A6D-A933-11C419F1BB4A</object-id><label>Figure 2.</label><caption><p><italic><tp:taxon-name><tp:taxon-name-part taxon-name-part-type="genus" reg="Carcinoplax">Carcinoplax</tp:taxon-name-part><tp:taxon-name-part taxon-name-part-type="species" reg="mistio">mistio</tp:taxon-name-part></tp:taxon-name></italic> Ng &amp; Mitra, 2019 <bold>A, C, D, E–I</bold> male (33.3 × 23.4 <abbrev xmlns:xlink="http://www.w3.org/1999/xlink" xlink:title="millimetres" id="ABBRID0EBOAG" xlink:type="simple">mm</abbrev>) (<abbrev xmlns:xlink="http://www.w3.org/1999/xlink" content-type="institution" xlink:title="Centre of Advanced Study in Marine Biology, Annamalai University, Parangipettai, Tamil Nadu" id="ABBRID0EFOAG" xlink:type="simple">CASAU</abbrev> CR-1037) <bold>B, J–L</bold> male (24.8 × 16.4 <abbrev xmlns:xlink="http://www.w3.org/1999/xlink" xlink:title="millimetres" id="ABBRID0EMOAG" xlink:type="simple">mm</abbrev>) (<abbrev xmlns:xlink="http://www.w3.org/1999/xlink" content-type="institution" xlink:title="Centre of Advanced Study in Marine Biology, Annamalai University, Parangipettai, Tamil Nadu" id="ABBRID0EQOAG" xlink:type="simple">CASAU</abbrev> CR-1039) <bold>A, B</bold> dorsal view of carapace <bold>C</bold> frontal view of cephalothorax <bold>D</bold> third maxillipeds <bold>E</bold> thoracic sternites 3–6, pleonal somites and telson <bold>E</bold> pleonal somites and telson <bold>G–L</bold> dorsal and outer views of chelae. Scale bars: 5.0 <abbrev xmlns:xlink="http://www.w3.org/1999/xlink" xlink:title="millimetres" id="ABBRID0EBPAG" xlink:type="simple">mm</abbrev> (<bold>A–L</bold>).</p></caption><graphic xmlns:xlink="http://www.w3.org/1999/xlink" xlink:href="zookeys-1214-091_article-131500__-g002.jpg" position="float" orientation="portrait" xlink:type="simple" id="oo_1146346.jpg"><uri content-type="original_file" xlink:type="simple">https://binary.pensoft.net/fig/1146346</uri></graphic></fig><fig id="F3" position="float" orientation="portrait"><object-id xmlns:xlink="http://www.w3.org/1999/xlink" content-type="doi" xlink:type="simple">10.3897/zookeys.1214.131500.figure3</object-id><object-id xmlns:xlink="http://www.w3.org/1999/xlink" content-type="arpha" xlink:type="simple">C45AA6C1-A4BE-527B-A05E-2363BF1670E7</object-id><label>Figure 3.</label><caption><p><italic><tp:taxon-name><tp:taxon-name-part taxon-name-part-type="genus" reg="Carcinoplax">Carcinoplax</tp:taxon-name-part><tp:taxon-name-part taxon-name-part-type="species" reg="mistio">mistio</tp:taxon-name-part></tp:taxon-name></italic> Ng &amp; Mitra, 2019 <bold>A–F</bold> female (33.5 × 24.0 <abbrev xmlns:xlink="http://www.w3.org/1999/xlink" xlink:title="millimetres" id="ABBRID0EBQAG" xlink:type="simple">mm</abbrev>) (<abbrev xmlns:xlink="http://www.w3.org/1999/xlink" content-type="institution" xlink:title="Centre of Advanced Study in Marine Biology, Annamalai University, Parangipettai, Tamil Nadu" id="ABBRID0EFQAG" xlink:type="simple">CASAU</abbrev> CR-1040); <bold>G– J</bold> male (33.3 × 23.4 <abbrev xmlns:xlink="http://www.w3.org/1999/xlink" xlink:title="millimetres" id="ABBRID0EMQAG" xlink:type="simple">mm</abbrev>) (<abbrev xmlns:xlink="http://www.w3.org/1999/xlink" content-type="institution" xlink:title="Centre of Advanced Study in Marine Biology, Annamalai University, Parangipettai, Tamil Nadu" id="ABBRID0EQQAG" xlink:type="simple">CASAU</abbrev> CR-1037) <bold>K</bold> male (25.1 × 18.2 <abbrev xmlns:xlink="http://www.w3.org/1999/xlink" xlink:title="millimetres" id="ABBRID0EXQAG" xlink:type="simple">mm</abbrev>); <bold>A</bold> dorsal view of carapace <bold>B–D</bold> dorsal and outer views of chelae <bold>E</bold> pleon and telson <bold>F</bold> thoracic sternites with position of vulvae <bold>G</bold> dorsal view of left <abbrev xmlns:xlink="http://www.w3.org/1999/xlink" xlink:title="male first gonopod" id="ABBRID0EFRAG" xlink:type="simple">G1</abbrev><bold>H</bold> dorso-lateral view of left <abbrev xmlns:xlink="http://www.w3.org/1999/xlink" xlink:title="male first gonopod" id="ABBRID0ELRAG" xlink:type="simple">G1</abbrev><bold>I</bold> ventral view of left <abbrev xmlns:xlink="http://www.w3.org/1999/xlink" xlink:title="male first gonopod" id="ABBRID0ERRAG" xlink:type="simple">G1</abbrev><bold>J</bold> ventro-lateral view of left <abbrev xmlns:xlink="http://www.w3.org/1999/xlink" xlink:title="male first gonopod" id="ABBRID0EXRAG" xlink:type="simple">G1</abbrev><bold>K</bold> lateral view of left <abbrev xmlns:xlink="http://www.w3.org/1999/xlink" xlink:title="male first gonopod" id="ABBRID0E4RAG" xlink:type="simple">G1</abbrev>. Scale bars: 5.0 <abbrev xmlns:xlink="http://www.w3.org/1999/xlink" xlink:title="millimetres" id="ABBRID0EBSAG" xlink:type="simple">mm</abbrev> (<bold>A–F</bold>); 1.0 <abbrev xmlns:xlink="http://www.w3.org/1999/xlink" xlink:title="millimetres" id="ABBRID0EHSAG" xlink:type="simple">mm</abbrev> (<bold>G–K</bold>).</p></caption><graphic xmlns:xlink="http://www.w3.org/1999/xlink" xlink:href="zookeys-1214-091_article-131500__-g003.jpg" position="float" orientation="portrait" xlink:type="simple" id="oo_1146347.jpg"><uri content-type="original_file" xlink:type="simple">https://binary.pensoft.net/fig/1146347</uri></graphic></fig></tp:treatment-sec><tp:treatment-sec sec-type="habitat" id="SECID0ESSAG"><title>Habitat.</title><p>The present specimens of <italic><tp:taxon-name><tp:taxon-name-part taxon-name-part-type="genus" reg="Carcinoplax">C.</tp:taxon-name-part><tp:taxon-name-part taxon-name-part-type="species" reg="mistio">mistio</tp:taxon-name-part></tp:taxon-name></italic> were collected from 50–100 m depth, off the coastal waters of Tamil Nadu state, Bay of Bengal, India. The three type specimens were obtained from West Bengal, also from a fishing port but without depth data (<xref ref-type="bibr" rid="B19">Ng and Mitra 2019</xref>).</p></tp:treatment-sec><tp:treatment-sec sec-type="Coloration in life" id="SECID0EHTAG"><title>Coloration in life.</title><p>Carapace orange, cheliped fingers and upper surface of ambulatory legs white (Fig. <xref ref-type="fig" rid="F1">1A–C</xref>), merus of ambulatory leg generally orange (Fig. <xref ref-type="fig" rid="F1">1</xref>), and sternopleonal surfaces pale white.</p></tp:treatment-sec><tp:treatment-sec sec-type="distribution" id="SECID0EVTAG"><title>Distribution.</title><p>Northern Indian Ocean: Bay of Bengal (West Bengal and off Tamil Nadu coast, India; <xref ref-type="bibr" rid="B19">Ng and Mitra 2019</xref>; present study); north-western Arabian Sea (Gujarat, India; <xref ref-type="bibr" rid="B26">Sureandiran et al. 2024</xref>); and Persian Gulf (<xref ref-type="bibr" rid="B10">Guinot 1989</xref>; <xref ref-type="bibr" rid="B15">Naderloo 2017</xref>).</p></tp:treatment-sec><tp:treatment-sec sec-type="remarks" id="SECID0ELUAG"><title>Remarks.</title><p>The present specimens of <italic><tp:taxon-name><tp:taxon-name-part taxon-name-part-type="genus" reg="Carcinoplax">C.</tp:taxon-name-part><tp:taxon-name-part taxon-name-part-type="species" reg="mistio">mistio</tp:taxon-name-part></tp:taxon-name></italic> agree well with the type account (<xref ref-type="bibr" rid="B19">Ng and Mitra 2019</xref>). The large series of specimens, however, allowed us to document size-related morphological variation. The largest specimens of <italic><tp:taxon-name><tp:taxon-name-part taxon-name-part-type="genus" reg="Carcinoplax">C.</tp:taxon-name-part><tp:taxon-name-part taxon-name-part-type="species" reg="mistio">mistio</tp:taxon-name-part></tp:taxon-name></italic> collected in this study have a carapace width of 37.6 <abbrev xmlns:xlink="http://www.w3.org/1999/xlink" xlink:title="millimetres" id="ABBRID0ELVAG" xlink:type="simple">mm</abbrev> (male, <abbrev xmlns:xlink="http://www.w3.org/1999/xlink" content-type="institution" xlink:title="Centre of Advanced Study in Marine Biology, Annamalai University, Parangipettai, Tamil Nadu" id="ABBRID0EPVAG" xlink:type="simple">CASAU</abbrev> CR-1033) and 43.2 <abbrev xmlns:xlink="http://www.w3.org/1999/xlink" xlink:title="millimetres" id="ABBRID0EUVAG" xlink:type="simple">mm</abbrev> (female, <abbrev xmlns:xlink="http://www.w3.org/1999/xlink" content-type="institution" xlink:title="Centre of Advanced Study in Marine Biology, Annamalai University, Parangipettai, Tamil Nadu" id="ABBRID0EYVAG" xlink:type="simple">CASAU</abbrev> CR-1032), respectively; both are larger than the type specimens and are the largest known specimens of the species.</p><p>In the types as well as in the smaller males (e.g., 26.4 × 18.0 <abbrev xmlns:xlink="http://www.w3.org/1999/xlink" xlink:title="millimetres" id="ABBRID0E6VAG" xlink:type="simple">mm</abbrev>, <abbrev xmlns:xlink="http://www.w3.org/1999/xlink" content-type="institution" xlink:title="Centre of Advanced Study in Marine Biology, Annamalai University, Parangipettai, Tamil Nadu" id="ABBRID0EDWAG" xlink:type="simple">CASAU</abbrev> CR-1034; 24.8 × 16.4 <abbrev xmlns:xlink="http://www.w3.org/1999/xlink" xlink:title="millimetres" id="ABBRID0EIWAG" xlink:type="simple">mm</abbrev>, <abbrev xmlns:xlink="http://www.w3.org/1999/xlink" content-type="institution" xlink:title="Centre of Advanced Study in Marine Biology, Annamalai University, Parangipettai, Tamil Nadu" id="ABBRID0EMWAG" xlink:type="simple">CASAU</abbrev> CR-1039) and most of the larger specimens of the present collection, the second anterolateral tooth of the carapace is prominent, being sharp and curved (Figs <xref ref-type="fig" rid="F1">1B</xref>, <xref ref-type="fig" rid="F2">2B</xref>). In the largest males (e.g., 35.1 × 30.0 <abbrev xmlns:xlink="http://www.w3.org/1999/xlink" xlink:title="millimetres" id="ABBRID0EZWAG" xlink:type="simple">mm</abbrev>, <abbrev xmlns:xlink="http://www.w3.org/1999/xlink" content-type="institution" xlink:title="Centre of Advanced Study in Marine Biology, Annamalai University, Parangipettai, Tamil Nadu" id="ABBRID0E4WAG" xlink:type="simple">CASAU</abbrev> CR-1031; 33.3 × 23.4 <abbrev xmlns:xlink="http://www.w3.org/1999/xlink" xlink:title="millimetres" id="ABBRID0ECXAG" xlink:type="simple">mm</abbrev>, <abbrev xmlns:xlink="http://www.w3.org/1999/xlink" content-type="institution" xlink:title="Centre of Advanced Study in Marine Biology, Annamalai University, Parangipettai, Tamil Nadu" id="ABBRID0EGXAG" xlink:type="simple">CASAU</abbrev> CR-1037), this tooth is relatively lower (Figs <xref ref-type="fig" rid="F1">1A</xref>, <xref ref-type="fig" rid="F2">2A</xref>) and comparable to the condition in <italic><tp:taxon-name><tp:taxon-name-part taxon-name-part-type="genus" reg="Carcinoplax">C.</tp:taxon-name-part><tp:taxon-name-part taxon-name-part-type="species" reg="purpurea">purpurea</tp:taxon-name-part></tp:taxon-name></italic>. In <italic><tp:taxon-name><tp:taxon-name-part taxon-name-part-type="genus" reg="Carcinoplax">C.</tp:taxon-name-part><tp:taxon-name-part taxon-name-part-type="species" reg="purpurea">purpurea</tp:taxon-name-part></tp:taxon-name></italic>, however, the second anterolateral tooth is even lower and more like a rounded tubercle (cf. <xref ref-type="bibr" rid="B19">Ng and Mitra 2019</xref>: fig. 6C, D). As such, the form of the second anterolateral tooth is not a reliable diagnostic character for <italic><tp:taxon-name><tp:taxon-name-part taxon-name-part-type="genus" reg="Carcinoplax">C.</tp:taxon-name-part><tp:taxon-name-part taxon-name-part-type="species" reg="mistio">mistio</tp:taxon-name-part></tp:taxon-name></italic> at all body sizes, being sometimes size dependent, though it is usually sharp and longer. The cheliped of the largest males is elongate, with the merus and fingers extremely long (Fig. <xref ref-type="fig" rid="F1">1A, B</xref>, <xref ref-type="fig" rid="F2">2G–I</xref>), a condition like that of <italic><tp:taxon-name><tp:taxon-name-part taxon-name-part-type="genus" reg="Carcinopla">C.</tp:taxon-name-part><tp:taxon-name-part taxon-name-part-type="species" reg="longimanus">longimanus</tp:taxon-name-part></tp:taxon-name></italic> (see <xref ref-type="bibr" rid="B10">Guinot 1989</xref>). In the smaller holotype male of <italic><tp:taxon-name><tp:taxon-name-part taxon-name-part-type="genus" reg="Carcinoplax">C.</tp:taxon-name-part><tp:taxon-name-part taxon-name-part-type="species" reg="mistio">mistio</tp:taxon-name-part></tp:taxon-name></italic> as well as in smaller males, the chelipeds are relatively shorter (Fig. <xref ref-type="fig" rid="F2">2J–L</xref>). Sexual dimorphism is apparent as all females have relatively shorter cheliped fingers (Figs <xref ref-type="fig" rid="F1">1C</xref>, <xref ref-type="fig" rid="F3">3B–D</xref>).</p><p>The cheliped carpal spine of male <italic><tp:taxon-name><tp:taxon-name-part taxon-name-part-type="genus" reg="Carcinoplax">C.</tp:taxon-name-part><tp:taxon-name-part taxon-name-part-type="species" reg="mistio">mistio</tp:taxon-name-part></tp:taxon-name></italic> specimens examined, including the holotype male, is relatively more rounded and relatively shorter (Figs <xref ref-type="fig" rid="F1">1A, B</xref>, <xref ref-type="fig" rid="F2">2G, H, J, L</xref>) (versus the cheliped carpal spine being relatively less rounded, more elongate and curved in most of the females; Figs <xref ref-type="fig" rid="F1">1C</xref>, <xref ref-type="fig" rid="F3">3B, D</xref>). In the holotype male of <italic><tp:taxon-name><tp:taxon-name-part taxon-name-part-type="genus" reg="Carcinoplax">C.</tp:taxon-name-part><tp:taxon-name-part taxon-name-part-type="species" reg="mistio">mistio</tp:taxon-name-part></tp:taxon-name></italic>, the carpal spine is relatively short and rounded (<xref ref-type="bibr" rid="B19">Ng and Mitra 2019</xref>: fig. 1A, F) and as such, its length is a sexually dimorphic character (<xref ref-type="bibr" rid="B19">Ng and Mitra 2019</xref>: fig. 2A, D, F) that is not size dependent. This is similar to the condition of the cheliped carpal spine that was reported for <italic><tp:taxon-name><tp:taxon-name-part taxon-name-part-type="genus" reg="Carcinoplax">C.</tp:taxon-name-part><tp:taxon-name-part taxon-name-part-type="species" reg="haswelli">haswelli</tp:taxon-name-part></tp:taxon-name></italic> (as <italic><tp:taxon-name><tp:taxon-name-part taxon-name-part-type="genus" reg="Carcinoplax">C.</tp:taxon-name-part><tp:taxon-name-part taxon-name-part-type="species" reg="sinica">sinica</tp:taxon-name-part></tp:taxon-name></italic>, cf. <xref ref-type="bibr" rid="B19">Ng and Mitra 2019</xref>: fig. 4E).</p><p>The lateral margins of pleonal somite 6 of large males is gently convex, gradually converging towards the telson, which is similar to that of the holotype of <italic><tp:taxon-name><tp:taxon-name-part taxon-name-part-type="genus" reg="Carcinoplax">C.</tp:taxon-name-part><tp:taxon-name-part taxon-name-part-type="species" reg="mistio">mistio</tp:taxon-name-part></tp:taxon-name></italic> (Fig. <xref ref-type="fig" rid="F2">2E, F</xref>; see <xref ref-type="bibr" rid="B19">Ng and Mitra 2019</xref>: fig. 7A). In the large male of <italic><tp:taxon-name><tp:taxon-name-part taxon-name-part-type="genus" reg="Carcinoplax">C.</tp:taxon-name-part><tp:taxon-name-part taxon-name-part-type="species" reg="mistio">mistio</tp:taxon-name-part></tp:taxon-name></italic> (33.3 × 23.4 <abbrev xmlns:xlink="http://www.w3.org/1999/xlink" xlink:title="millimetres" id="ABBRID0EQ4AG" xlink:type="simple">mm</abbrev>, <abbrev xmlns:xlink="http://www.w3.org/1999/xlink" content-type="institution" xlink:title="Centre of Advanced Study in Marine Biology, Annamalai University, Parangipettai, Tamil Nadu" id="ABBRID0EU4AG" xlink:type="simple">CASAU</abbrev> CR-1037), pleonal somite 6 is proportionately broader, width-to-length ratios 2.1 (versus pleonal somite 6 width-to-length ratios in two smaller males (26.2 × 18.1 <abbrev xmlns:xlink="http://www.w3.org/1999/xlink" xlink:title="millimetres" id="ABBRID0EZ4AG" xlink:type="simple">mm</abbrev>, 24.8 × 16.4 <abbrev xmlns:xlink="http://www.w3.org/1999/xlink" xlink:title="millimetres" id="ABBRID0E44AG" xlink:type="simple">mm</abbrev>, <abbrev xmlns:xlink="http://www.w3.org/1999/xlink" content-type="institution" xlink:title="Centre of Advanced Study in Marine Biology, Annamalai University, Parangipettai, Tamil Nadu" id="ABBRID0EB5AG" xlink:type="simple">CASAU</abbrev> CR-1040) being 1.96 and 1.98, respectively). The pleon of large females in the present collection is similar to that reported for the paratype <italic><tp:taxon-name><tp:taxon-name-part taxon-name-part-type="genus" reg="Carcinoplax">C.</tp:taxon-name-part><tp:taxon-name-part taxon-name-part-type="species" reg="mistio">mistio</tp:taxon-name-part></tp:taxon-name></italic> (36.4 × 24.2 <abbrev xmlns:xlink="http://www.w3.org/1999/xlink" xlink:title="millimetres" id="ABBRID0ER5AG" xlink:type="simple">mm</abbrev>, <named-content xmlns:xlink="http://www.w3.org/1999/xlink" content-type="dwc:institutional_code" xlink:title="Zoological Survey of India, Kolkata" xlink:href="http://grbio.org/institution/zoological-survey-india" xlink:type="simple">ZSIK</named-content> C7124/2) (cf. <xref ref-type="bibr" rid="B19">Ng and Mitra 2019</xref>: fig. 9A), but in a smaller specimen (26.1 × 24.0 <abbrev xmlns:xlink="http://www.w3.org/1999/xlink" xlink:title="millimetres" id="ABBRID0E55AG" xlink:type="simple">mm</abbrev>, <abbrev xmlns:xlink="http://www.w3.org/1999/xlink" content-type="institution" xlink:title="Centre of Advanced Study in Marine Biology, Annamalai University, Parangipettai, Tamil Nadu" id="ABBRID0EC6AG" xlink:type="simple">CASAU</abbrev> CR-1031), the pleon is relatively wider than in the paratype. Among the 28 female specimens studied, only one was ovigerous (39.0 × 26.6 <abbrev xmlns:xlink="http://www.w3.org/1999/xlink" xlink:title="millimetres" id="ABBRID0EH6AG" xlink:type="simple">mm</abbrev>, <abbrev xmlns:xlink="http://www.w3.org/1999/xlink" content-type="institution" xlink:title="Centre of Advanced Study in Marine Biology, Annamalai University, Parangipettai, Tamil Nadu" id="ABBRID0EL6AG" xlink:type="simple">CASAU</abbrev> CR-1035). In juvenile females (e.g., 19.7 × 13.4 <abbrev xmlns:xlink="http://www.w3.org/1999/xlink" xlink:title="millimetres" id="ABBRID0EQ6AG" xlink:type="simple">mm</abbrev>, <abbrev xmlns:xlink="http://www.w3.org/1999/xlink" content-type="institution" xlink:title="Centre of Advanced Study in Marine Biology, Annamalai University, Parangipettai, Tamil Nadu" id="ABBRID0EU6AG" xlink:type="simple">CASAU</abbrev> CR-1034), the pleon is not expanded, lacking setae on pleopods, and the operculum of the vulva is poorly developed.</p><p>The proportions of the male telson vary regardless of size with the width-to-length ratios of three males (33.3 × 23.4 <abbrev xmlns:xlink="http://www.w3.org/1999/xlink" xlink:title="millimetres" id="ABBRID0E26AG" xlink:type="simple">mm</abbrev>, <abbrev xmlns:xlink="http://www.w3.org/1999/xlink" content-type="institution" xlink:title="Centre of Advanced Study in Marine Biology, Annamalai University, Parangipettai, Tamil Nadu" id="ABBRID0E66AG" xlink:type="simple">CASAU</abbrev> CR-1037; 26.2 × 18.1 <abbrev xmlns:xlink="http://www.w3.org/1999/xlink" xlink:title="millimetres" id="ABBRID0EEABG" xlink:type="simple">mm</abbrev>, 24.8 × 16.4 <abbrev xmlns:xlink="http://www.w3.org/1999/xlink" xlink:title="millimetres" id="ABBRID0EIABG" xlink:type="simple">mm</abbrev>, <abbrev xmlns:xlink="http://www.w3.org/1999/xlink" content-type="institution" xlink:title="Centre of Advanced Study in Marine Biology, Annamalai University, Parangipettai, Tamil Nadu" id="ABBRID0EMABG" xlink:type="simple">CASAU</abbrev> CR-1040) are 0.76, 0.88 and 0.67, respectively. Overall, the male telson is slightly broader with the lateral margins being more concave (Fig. <xref ref-type="fig" rid="F2">2E, F</xref>) than in <italic><tp:taxon-name><tp:taxon-name-part taxon-name-part-type="genus" reg="Carcinoplax">C.</tp:taxon-name-part><tp:taxon-name-part taxon-name-part-type="species" reg="haswelli">haswelli</tp:taxon-name-part></tp:taxon-name></italic> (cf. <xref ref-type="bibr" rid="B19">Ng and Mitra 2019</xref>: fig. 7D–F).</p><p>The mesial margin of the distal two-thirds of the <abbrev xmlns:xlink="http://www.w3.org/1999/xlink" xlink:title="male first gonopod" id="ABBRID0EGBBG" xlink:type="simple">G1</abbrev> is gently concave in large specimens of <italic><tp:taxon-name><tp:taxon-name-part taxon-name-part-type="genus" reg="Carcinoplax">C.</tp:taxon-name-part><tp:taxon-name-part taxon-name-part-type="species" reg="mistio">mistio</tp:taxon-name-part></tp:taxon-name></italic> (Fig. <xref ref-type="fig" rid="F3">3G</xref>) and almost straight in smaller ones (Fig. <xref ref-type="fig" rid="F3">3I</xref>), but the tip is always elongate and tapering (Fig. <xref ref-type="fig" rid="F3">3G–J</xref>). <xref ref-type="bibr" rid="B19">Ng and Mitra (2019)</xref> observed that the G1s of the holotype (29.2 × 19.0 <abbrev xmlns:xlink="http://www.w3.org/1999/xlink" xlink:title="millimetres" id="ABBRID0EFCBG" xlink:type="simple">mm</abbrev>, <named-content xmlns:xlink="http://www.w3.org/1999/xlink" content-type="dwc:institutional_code" xlink:title="Zoological Survey of India, Kolkata" xlink:href="http://grbio.org/institution/zoological-survey-india" xlink:type="simple">ZSIK</named-content> C7123/2) were distally damaged. <xref ref-type="bibr" rid="B26">Sureandiran et al. (2024)</xref> reported “<italic><tp:taxon-name><tp:taxon-name-part taxon-name-part-type="genus" reg="Carcinoplax">Carcinoplax</tp:taxon-name-part><tp:taxon-name-part taxon-name-part-type="species" reg="haswelli">haswelli</tp:taxon-name-part></tp:taxon-name></italic>” based on one male specimen from Gujarat in western India, but all their figures of the <abbrev xmlns:xlink="http://www.w3.org/1999/xlink" xlink:title="male first gonopod" id="ABBRID0E4CBG" xlink:type="simple">G1</abbrev> and the carapace (see <xref ref-type="bibr" rid="B26">Sureandiran et al. 2024</xref>: figs 2–7), actually correspond to <italic><tp:taxon-name><tp:taxon-name-part taxon-name-part-type="genus" reg="Carcinoplax">C.</tp:taxon-name-part><tp:taxon-name-part taxon-name-part-type="species" reg="mistio">mistio</tp:taxon-name-part></tp:taxon-name></italic>.</p><p>The genetic comparisons for seven species of <italic><tp:taxon-name><tp:taxon-name-part taxon-name-part-type="genus" reg="Carcinoplax">Carcinoplax</tp:taxon-name-part></tp:taxon-name></italic>, including <italic><tp:taxon-name><tp:taxon-name-part taxon-name-part-type="genus" reg="Carcinoplax">C.</tp:taxon-name-part><tp:taxon-name-part taxon-name-part-type="species" reg="mistio">mistio</tp:taxon-name-part></tp:taxon-name></italic>, are interesting (Fig. <xref ref-type="fig" rid="F4">4</xref>). The intraspecific divergences of COI (657 bp) and 16S rRNA (552 bp) genes for four morphologically distinct species of <italic><tp:taxon-name><tp:taxon-name-part taxon-name-part-type="genus" reg="Carcinoplax">Carcinoplax</tp:taxon-name-part></tp:taxon-name></italic> are less than 1.5%: <italic><tp:taxon-name><tp:taxon-name-part taxon-name-part-type="genus" reg="Carcinoplax">C.</tp:taxon-name-part><tp:taxon-name-part taxon-name-part-type="species" reg="haswelli">haswelli</tp:taxon-name-part></tp:taxon-name></italic> (COI 0.2%), <italic><tp:taxon-name><tp:taxon-name-part taxon-name-part-type="genus" reg="Carcinoplax">C.</tp:taxon-name-part><tp:taxon-name-part taxon-name-part-type="species" reg="mistio">mistio</tp:taxon-name-part></tp:taxon-name></italic> (COI 0%, 16S 0.2%), <italic><tp:taxon-name><tp:taxon-name-part taxon-name-part-type="genus" reg="Carcinoplax">C.</tp:taxon-name-part><tp:taxon-name-part taxon-name-part-type="species" reg="purpurea">purpurea</tp:taxon-name-part></tp:taxon-name></italic> (COI 0.5–1.1%, 16S 0%), and <italic><tp:taxon-name><tp:taxon-name-part taxon-name-part-type="genus" reg="Carcinopla">C.</tp:taxon-name-part><tp:taxon-name-part taxon-name-part-type="species" reg="longimanus">longimanus</tp:taxon-name-part></tp:taxon-name></italic> (COI 0.2–0.8%, 16S 0.0–0.4%) (Table <xref ref-type="table" rid="T2">2</xref>). As for the interspecific divergences of the three species under study here (Table <xref ref-type="table" rid="T2">2</xref>), that between <italic><tp:taxon-name><tp:taxon-name-part taxon-name-part-type="genus" reg="Carcinoplax">C.</tp:taxon-name-part><tp:taxon-name-part taxon-name-part-type="species" reg="haswelli">haswelli</tp:taxon-name-part></tp:taxon-name></italic> and <italic><tp:taxon-name><tp:taxon-name-part taxon-name-part-type="genus" reg="Carcinoplax">C.</tp:taxon-name-part><tp:taxon-name-part taxon-name-part-type="species" reg="mistio">mistio</tp:taxon-name-part></tp:taxon-name></italic> is high (COI 10.3–10.5%, 16S 3.5–3.7%), as is that between <italic><tp:taxon-name><tp:taxon-name-part taxon-name-part-type="genus" reg="Carcinoplax">C.</tp:taxon-name-part><tp:taxon-name-part taxon-name-part-type="species" reg="haswelli">haswelli</tp:taxon-name-part></tp:taxon-name></italic> and <italic><tp:taxon-name><tp:taxon-name-part taxon-name-part-type="genus" reg="Carcinoplax">C.</tp:taxon-name-part><tp:taxon-name-part taxon-name-part-type="species" reg="purpurea">purpurea</tp:taxon-name-part></tp:taxon-name></italic> (COI 9.9–10.5%, 16S 3.5%) (Table <xref ref-type="table" rid="T2">2</xref>, Fig. <xref ref-type="fig" rid="F4">4</xref>), corroborating their status as separate species. The genetic divergence between <italic><tp:taxon-name><tp:taxon-name-part taxon-name-part-type="genus" reg="Carcinoplax">C.</tp:taxon-name-part><tp:taxon-name-part taxon-name-part-type="species" reg="mistio">mistio</tp:taxon-name-part></tp:taxon-name></italic> and <italic><tp:taxon-name><tp:taxon-name-part taxon-name-part-type="genus" reg="Carcinoplax">C.</tp:taxon-name-part><tp:taxon-name-part taxon-name-part-type="species" reg="purpurea">purpurea</tp:taxon-name-part></tp:taxon-name></italic>, however, was unexpectedly low (COI 0.3–0.8%, 16S 0.0–0.2%) and within the range normally considered for conspecificity (Fig. <xref ref-type="fig" rid="F4">4</xref>) when compared with the other four species of <italic><tp:taxon-name><tp:taxon-name-part taxon-name-part-type="genus" reg="Carcinoplax">Carcinoplax</tp:taxon-name-part></tp:taxon-name></italic> (COI 12.4–21.1%, 16S 6.5–12.1%) (Table <xref ref-type="table" rid="T2">2</xref>, Fig. <xref ref-type="fig" rid="F4">4</xref>). The morphological differences between <italic><tp:taxon-name><tp:taxon-name-part taxon-name-part-type="genus" reg="Carcinoplax">C.</tp:taxon-name-part><tp:taxon-name-part taxon-name-part-type="species" reg="mistio">mistio</tp:taxon-name-part></tp:taxon-name></italic> and <italic><tp:taxon-name><tp:taxon-name-part taxon-name-part-type="genus" reg="Carcinoplax">C.</tp:taxon-name-part><tp:taxon-name-part taxon-name-part-type="species" reg="purpurea">purpurea</tp:taxon-name-part></tp:taxon-name></italic>, however, are substantial. In <italic><tp:taxon-name><tp:taxon-name-part taxon-name-part-type="genus" reg="Carcinoplax">C.</tp:taxon-name-part><tp:taxon-name-part taxon-name-part-type="species" reg="mistio">mistio</tp:taxon-name-part></tp:taxon-name></italic>, the carapace is proportionally wider, appearing more rectangular in shape with the posterolateral margins distinctly converging posteriorly (Figs <xref ref-type="fig" rid="F1">1A–C</xref>, <xref ref-type="fig" rid="F2">2A, B</xref>, <xref ref-type="fig" rid="F3">3A</xref>; see <xref ref-type="bibr" rid="B19">Ng and Mitra 2019</xref>: figs 1A, 2A, 6A, B) (versus carapace more quadrate with the posterolateral margins subparallel in <italic><tp:taxon-name><tp:taxon-name-part taxon-name-part-type="genus" reg="Carcinoplax">C.</tp:taxon-name-part><tp:taxon-name-part taxon-name-part-type="species" reg="purpurea">purpurea</tp:taxon-name-part></tp:taxon-name></italic>; see <xref ref-type="bibr" rid="B19">Ng and Mitra 2019</xref>: figs 3A, 6C, D); the second (last) anterolateral tooth is usually sharp and curved (Figs <xref ref-type="fig" rid="F1">1B, C</xref>, <xref ref-type="fig" rid="F2">2B</xref>, <xref ref-type="fig" rid="F3">3A</xref>) (versus low and rounded in <italic><tp:taxon-name><tp:taxon-name-part taxon-name-part-type="genus" reg="Carcinoplax">C.</tp:taxon-name-part><tp:taxon-name-part taxon-name-part-type="species" reg="purpurea">purpurea</tp:taxon-name-part></tp:taxon-name></italic>; see <xref ref-type="bibr" rid="B19">Ng and Mitra 2019</xref>: figs 3A, 6C, D); and the ambulatory legs are long and slender (Fig. <xref ref-type="fig" rid="F1">1A–C</xref>; see <xref ref-type="bibr" rid="B19">Ng and Mitra 2019</xref>: figs 1A, 2A, 7G, H) (versus distinctly shorter and stouter in <italic><tp:taxon-name><tp:taxon-name-part taxon-name-part-type="genus" reg="Carcinoplax">C.</tp:taxon-name-part><tp:taxon-name-part taxon-name-part-type="species" reg="purpurea">purpurea</tp:taxon-name-part></tp:taxon-name></italic>; see <xref ref-type="bibr" rid="B19">Ng and Mitra 2019</xref>: figs 3A, 7I, J). Noteworthy is that the G1s of <italic><tp:taxon-name><tp:taxon-name-part taxon-name-part-type="genus" reg="Carcinoplax">C.</tp:taxon-name-part><tp:taxon-name-part taxon-name-part-type="species" reg="mistio">mistio</tp:taxon-name-part></tp:taxon-name></italic> and <italic><tp:taxon-name><tp:taxon-name-part taxon-name-part-type="genus" reg="Carcinoplax">C.</tp:taxon-name-part><tp:taxon-name-part taxon-name-part-type="species" reg="purpurea">purpurea</tp:taxon-name-part></tp:taxon-name></italic> are similar (Fig. <xref ref-type="fig" rid="F3">3G–J</xref>; see <xref ref-type="bibr" rid="B19">Ng and Mitra 2019</xref>: fig. 8E, F, H, I). The characters of the <abbrev xmlns:xlink="http://www.w3.org/1999/xlink" xlink:title="male first gonopod" id="ABBRID0EQNBG" xlink:type="simple">G1</abbrev> are more conservative in goneplacid evolution than carapace and pereopod differences, which are more plastic. Significant morphological differentiation but with low genetic variation has previously been reported in <italic><tp:taxon-name><tp:taxon-name-part taxon-name-part-type="genus" reg="Armases">Armases</tp:taxon-name-part><tp:taxon-name-part taxon-name-part-type="species" reg="angustipes">angustipes</tp:taxon-name-part></tp:taxon-name></italic> (Dana, 1852) (<tp:taxon-name><tp:taxon-name-part taxon-name-part-type="family">Sesarmidae</tp:taxon-name-part></tp:taxon-name>, <xref ref-type="bibr" rid="B12">Marochi et al. 2017</xref>), <italic><tp:taxon-name><tp:taxon-name-part taxon-name-part-type="genus" reg="Carcinus">Carcinus</tp:taxon-name-part><tp:taxon-name-part taxon-name-part-type="species" reg="maenas">maenas</tp:taxon-name-part></tp:taxon-name></italic> (Linnaeus, 1758) (<tp:taxon-name><tp:taxon-name-part taxon-name-part-type="family">Carcinidae</tp:taxon-name-part></tp:taxon-name>, <xref ref-type="bibr" rid="B22">Silva et al. 2010</xref>), and <italic><tp:taxon-name><tp:taxon-name-part taxon-name-part-type="genus" reg="Pachygrapsus">Pachygrapsus</tp:taxon-name-part><tp:taxon-name-part taxon-name-part-type="species" reg="marmoratus">marmoratus</tp:taxon-name-part></tp:taxon-name></italic> (Fabricius, 1787) (<tp:taxon-name><tp:taxon-name-part taxon-name-part-type="family">Grapsidae</tp:taxon-name-part></tp:taxon-name>, <xref ref-type="bibr" rid="B6">Deli et al. 2015</xref>). There are many possible explanations for this observed discordance, ranging from incomplete lineage sorting to retention of ancestral genotypes, etc. (see <xref ref-type="bibr" rid="B13">Meier et al. 2006</xref>; <xref ref-type="bibr" rid="B28">Tang et al. 2012</xref>; <xref ref-type="bibr" rid="B14">Nabholz 2023</xref>).</p><fig id="F4" position="float" orientation="portrait"><object-id xmlns:xlink="http://www.w3.org/1999/xlink" content-type="doi" xlink:type="simple">10.3897/zookeys.1214.131500.figure4</object-id><object-id xmlns:xlink="http://www.w3.org/1999/xlink" content-type="arpha" xlink:type="simple">6EF7CFC6-354C-57EF-B713-41477A73A3F9</object-id><label>Figure 4.</label><caption><p>Maximum likelihood phylogenetic tree for seven species of <italic><tp:taxon-name><tp:taxon-name-part taxon-name-part-type="genus" reg="Carcinoplax">Carcinoplax</tp:taxon-name-part></tp:taxon-name></italic> based on the mitochondrial COI+16S rRNA genes dataset. <italic><tp:taxon-name><tp:taxon-name-part taxon-name-part-type="genus" reg="Goneplax">Goneplax</tp:taxon-name-part><tp:taxon-name-part taxon-name-part-type="species" reg="rhomboides">rhomboides</tp:taxon-name-part></tp:taxon-name></italic> (Linnaeus, 1758) was chosen as outgroup. Bootstrap value is represented above the branches. Values &lt; 50 are not shown.</p></caption><graphic xmlns:xlink="http://www.w3.org/1999/xlink" xlink:href="zookeys-1214-091_article-131500__-g004.jpg" position="float" orientation="portrait" xlink:type="simple" id="oo_1146348.jpg"><uri content-type="original_file" xlink:type="simple">https://binary.pensoft.net/fig/1146348</uri></graphic></fig><table-wrap id="T2" position="float" orientation="portrait"><label>Table 2.</label><caption><p>Pairwise distance based on Kimura-2-parameter (<abbrev xmlns:xlink="http://www.w3.org/1999/xlink" xlink:title="Kimura 2-parameter model" id="ABBRID0EERBG" xlink:type="simple">K2P</abbrev>) model of partial mitochondrial COI (within and under the diagonal) and 16S rDNA (value in the brackets and above the diagonal) sequences among <italic><tp:taxon-name><tp:taxon-name-part taxon-name-part-type="genus" reg="Carcinoplax">Carcinoplax</tp:taxon-name-part></tp:taxon-name></italic> species. <italic><tp:taxon-name><tp:taxon-name-part taxon-name-part-type="genus" reg="Goneplax">Goneplax</tp:taxon-name-part><tp:taxon-name-part taxon-name-part-type="species" reg="rhomboides">rhomboides</tp:taxon-name-part></tp:taxon-name></italic> (Linnaeus, 1758) was treated as an outgroup.</p></caption><table id="TID0E15AG" rules="all"><tbody><tr><th rowspan="1" colspan="1"/><th rowspan="1" colspan="1">
                    <italic>
                      <tp:taxon-name><tp:taxon-name-part taxon-name-part-type="genus" reg="Carcinoplax">Carcinoplax</tp:taxon-name-part><tp:taxon-name-part taxon-name-part-type="species" reg="haswelli">haswelli</tp:taxon-name-part></tp:taxon-name>
                    </italic>
                  </th><th rowspan="1" colspan="1">
                    <italic>
                      <tp:taxon-name><tp:taxon-name-part taxon-name-part-type="genus" reg="Carcinopla">C.</tp:taxon-name-part><tp:taxon-name-part taxon-name-part-type="species" reg="ischurodous">ischurodous</tp:taxon-name-part></tp:taxon-name>
                    </italic>
                  </th><th rowspan="1" colspan="1">
                    <italic>
                      <tp:taxon-name><tp:taxon-name-part taxon-name-part-type="genus" reg="Carcinopla">C.</tp:taxon-name-part><tp:taxon-name-part taxon-name-part-type="species" reg="longimanus">longimanus</tp:taxon-name-part></tp:taxon-name>
                    </italic>
                  </th><th rowspan="1" colspan="1">
                    <italic>
                      <tp:taxon-name><tp:taxon-name-part taxon-name-part-type="genus" reg="Carcinoplax">C.</tp:taxon-name-part><tp:taxon-name-part taxon-name-part-type="species" reg="mistio">mistio</tp:taxon-name-part></tp:taxon-name>
                    </italic>
                  </th><th rowspan="1" colspan="1">
                    <italic>
                      <tp:taxon-name><tp:taxon-name-part taxon-name-part-type="genus" reg="Carcinopla">C.</tp:taxon-name-part><tp:taxon-name-part taxon-name-part-type="species" reg="nana">nana</tp:taxon-name-part></tp:taxon-name>
                    </italic>
                  </th><th rowspan="1" colspan="1">
                    <italic>
                      <tp:taxon-name><tp:taxon-name-part taxon-name-part-type="genus" reg="Carcinoplax">C.</tp:taxon-name-part><tp:taxon-name-part taxon-name-part-type="species" reg="purpurea">purpurea</tp:taxon-name-part></tp:taxon-name>
                    </italic>
                  </th><th rowspan="1" colspan="1">
                    <italic>
                      <tp:taxon-name><tp:taxon-name-part taxon-name-part-type="genus" reg="Carcinopla">C.</tp:taxon-name-part><tp:taxon-name-part taxon-name-part-type="species" reg="tomentosa">tomentosa</tp:taxon-name-part></tp:taxon-name>
                    </italic>
                  </th><th rowspan="1" colspan="1">
                    <italic>
                      <tp:taxon-name><tp:taxon-name-part taxon-name-part-type="genus" reg="Goneplax">Goneplax</tp:taxon-name-part><tp:taxon-name-part taxon-name-part-type="species" reg="rhomboides">rhomboides</tp:taxon-name-part></tp:taxon-name>
                    </italic>
                  </th></tr><tr><td rowspan="1" colspan="1">
                    <italic>
                      <tp:taxon-name><tp:taxon-name-part taxon-name-part-type="genus" reg="Carcinoplax">Carcinoplax</tp:taxon-name-part><tp:taxon-name-part taxon-name-part-type="species" reg="haswelli">haswelli</tp:taxon-name-part></tp:taxon-name>
                    </italic>
                  </td><td rowspan="1" colspan="1">0.002</td><td rowspan="1" colspan="1">0.102</td><td rowspan="1" colspan="1">0.098–0.101</td><td rowspan="1" colspan="1">0.035–0.037</td><td rowspan="1" colspan="1">0.105</td><td rowspan="1" colspan="1">0.035</td><td rowspan="1" colspan="1">0.134</td><td rowspan="1" colspan="1">0.128</td></tr><tr><td rowspan="1" colspan="1">
                    <italic>
                      <tp:taxon-name><tp:taxon-name-part taxon-name-part-type="genus" reg="Carcinopla">C.</tp:taxon-name-part><tp:taxon-name-part taxon-name-part-type="species" reg="ischurodous">ischurodous</tp:taxon-name-part></tp:taxon-name>
                    </italic>
                  </td><td rowspan="1" colspan="1">0.199–0.202</td><td rowspan="1" colspan="1"/><td rowspan="1" colspan="1">0.078–0.083</td><td rowspan="1" colspan="1">0.095–0.097</td><td rowspan="1" colspan="1">0.080</td><td rowspan="1" colspan="1">0.095</td><td rowspan="1" colspan="1">0.093</td><td rowspan="1" colspan="1">0.071</td></tr><tr><td rowspan="1" colspan="1">
                    <italic>
                      <tp:taxon-name><tp:taxon-name-part taxon-name-part-type="genus" reg="Carcinopla">C.</tp:taxon-name-part><tp:taxon-name-part taxon-name-part-type="species" reg="longimanus">longimanus</tp:taxon-name-part></tp:taxon-name>
                    </italic>
                  </td><td rowspan="1" colspan="1">0.172–0.178</td><td rowspan="1" colspan="1">0.176–0.178</td><td rowspan="1" colspan="1">0.002–0.008 [0.0–0.004]</td><td rowspan="1" colspan="1">0.082–0.088</td><td rowspan="1" colspan="1">0.078–0.084</td><td rowspan="1" colspan="1">0.082–0.086</td><td rowspan="1" colspan="1">0.084–0.087</td><td rowspan="1" colspan="1">0.113</td></tr><tr><td rowspan="1" colspan="1">
                    <italic>
                      <tp:taxon-name><tp:taxon-name-part taxon-name-part-type="genus" reg="Carcinoplax">C.</tp:taxon-name-part><tp:taxon-name-part taxon-name-part-type="species" reg="mistio">mistio</tp:taxon-name-part></tp:taxon-name>
                    </italic>
                  </td><td rowspan="1" colspan="1">0.103–0.105</td><td rowspan="1" colspan="1">0.190</td><td rowspan="1" colspan="1">0.159–0.164</td><td rowspan="1" colspan="1">0.0 [0.002]</td><td rowspan="1" colspan="1">0.093–0.095</td><td rowspan="1" colspan="1">0.0–0.002</td><td rowspan="1" colspan="1">0.118–0.121</td><td rowspan="1" colspan="1">0.113–0.116</td></tr><tr><td rowspan="1" colspan="1">
                    <italic>
                      <tp:taxon-name><tp:taxon-name-part taxon-name-part-type="genus" reg="Carcinopla">C.</tp:taxon-name-part><tp:taxon-name-part taxon-name-part-type="species" reg="nana">nana</tp:taxon-name-part></tp:taxon-name>
                    </italic>
                  </td><td rowspan="1" colspan="1">0.165–0.167</td><td rowspan="1" colspan="1">0.154</td><td rowspan="1" colspan="1">0.124–0.127</td><td rowspan="1" colspan="1">0.179</td><td rowspan="1" colspan="1"/><td rowspan="1" colspan="1">0.093</td><td rowspan="1" colspan="1">0.065</td><td rowspan="1" colspan="1">0.105</td></tr><tr><td rowspan="1" colspan="1">
                    <italic>
                      <tp:taxon-name><tp:taxon-name-part taxon-name-part-type="genus" reg="Carcinoplax">C.</tp:taxon-name-part><tp:taxon-name-part taxon-name-part-type="species" reg="purpurea">purpurea</tp:taxon-name-part></tp:taxon-name>
                    </italic>
                  </td><td rowspan="1" colspan="1">0.099–0.105</td><td rowspan="1" colspan="1">0.192–0.195</td><td rowspan="1" colspan="1">0.159–0.169</td><td rowspan="1" colspan="1">0.003–0.008</td><td rowspan="1" colspan="1">0.181–0.184</td><td rowspan="1" colspan="1">0.005–0.011 [0.0]</td><td rowspan="1" colspan="1">0.118</td><td rowspan="1" colspan="1">0.113</td></tr><tr><td rowspan="1" colspan="1">
                    <italic>
                      <tp:taxon-name><tp:taxon-name-part taxon-name-part-type="genus" reg="Carcinopla">C.</tp:taxon-name-part><tp:taxon-name-part taxon-name-part-type="species" reg="tomentosa">tomentosa</tp:taxon-name-part></tp:taxon-name>
                    </italic>
                  </td><td rowspan="1" colspan="1">0.173–0.175</td><td rowspan="1" colspan="1">0.209</td><td rowspan="1" colspan="1">0.203–0.211</td><td rowspan="1" colspan="1">0.203</td><td rowspan="1" colspan="1">0.160</td><td rowspan="1" colspan="1">0.200–0.203</td><td rowspan="1" colspan="1"/><td rowspan="1" colspan="1">0.105</td></tr><tr><td rowspan="1" colspan="1">
                    <italic>
                      <tp:taxon-name><tp:taxon-name-part taxon-name-part-type="genus" reg="Goneplax">Goneplax</tp:taxon-name-part><tp:taxon-name-part taxon-name-part-type="species" reg="rhomboides">rhomboides</tp:taxon-name-part></tp:taxon-name>
                    </italic>
                  </td><td rowspan="1" colspan="1">0.187–0.189</td><td rowspan="1" colspan="1">0.122</td><td rowspan="1" colspan="1">0.204–0.205</td><td rowspan="1" colspan="1">0.198</td><td rowspan="1" colspan="1">0.172</td><td rowspan="1" colspan="1">0.195–0.203</td><td rowspan="1" colspan="1">0.219</td><td rowspan="1" colspan="1"/></tr></tbody></table></table-wrap><p>A detailed molecular study of <italic><tp:taxon-name><tp:taxon-name-part taxon-name-part-type="genus" reg="Carcinoplax">Carcinoplax</tp:taxon-name-part></tp:taxon-name></italic> will be necessary to appreciate the evolution of the various morphological characters in the genus as currently defined (sensu <xref ref-type="bibr" rid="B2">Castro 2007</xref>). <italic><tp:taxon-name><tp:taxon-name-part taxon-name-part-type="genus" reg="Carcinoplax">Carcinoplax</tp:taxon-name-part></tp:taxon-name></italic> currently contains 26 species, all from the Indo-West Pacific, with many species morphologically similar and often occurring sympatrically, although several species span both oceans (see <xref ref-type="bibr" rid="B2">Castro 2007</xref>, <xref ref-type="bibr" rid="B3">2009</xref>; <xref ref-type="bibr" rid="B17">Ng and Castro 2020</xref>). As the present study indicates, genetic and morphological incongruence may be more common in <italic><tp:taxon-name><tp:taxon-name-part taxon-name-part-type="genus" reg="Carcinoplax">Carcinoplax</tp:taxon-name-part></tp:taxon-name></italic> than expected, and wide-ranging taxa may well prove to be species-complexes (see <xref ref-type="bibr" rid="B17">Ng and Castro 2020</xref>). Currently, <italic><tp:taxon-name><tp:taxon-name-part taxon-name-part-type="genus" reg="Carcinoplax">C.</tp:taxon-name-part><tp:taxon-name-part taxon-name-part-type="species" reg="mistio">mistio</tp:taxon-name-part></tp:taxon-name></italic> is known from the northern Indian Ocean, ranging from the Bay of Bengal to the Persian Gulf. <italic><tp:taxon-name><tp:taxon-name-part taxon-name-part-type="genus" reg="Carcinoplax">Carcinoplax</tp:taxon-name-part><tp:taxon-name-part taxon-name-part-type="species" reg="purpurea">purpurea</tp:taxon-name-part></tp:taxon-name></italic> is only known for certain from the western Pacific (<xref ref-type="bibr" rid="B2">Castro 2007</xref>). There is also a record of <italic><tp:taxon-name><tp:taxon-name-part taxon-name-part-type="genus" reg="Carcinoplax">C.</tp:taxon-name-part><tp:taxon-name-part taxon-name-part-type="species" reg="purpurea">purpurea</tp:taxon-name-part></tp:taxon-name></italic> from Madagascar by <xref ref-type="bibr" rid="B2">Castro (2007</xref>: 639), but it was based on a badly preserved male specimen, and it more likely belongs to either <italic><tp:taxon-name><tp:taxon-name-part taxon-name-part-type="genus" reg="Carcinopla">C.</tp:taxon-name-part><tp:taxon-name-part taxon-name-part-type="species" reg="monodi">monodi</tp:taxon-name-part></tp:taxon-name></italic> Guinot, 1989, or <italic><tp:taxon-name><tp:taxon-name-part taxon-name-part-type="genus" reg="Carcinoplax">C.</tp:taxon-name-part><tp:taxon-name-part taxon-name-part-type="species" reg="haswelli">haswelli</tp:taxon-name-part></tp:taxon-name></italic>. <italic><tp:taxon-name><tp:taxon-name-part taxon-name-part-type="genus" reg="Carcinoplax">Carcinoplax</tp:taxon-name-part><tp:taxon-name-part taxon-name-part-type="species" reg="haswelli">haswelli</tp:taxon-name-part></tp:taxon-name></italic>, however, occurs in the western Pacific, Southeast Asia and eastern Indian Ocean (north-western Australia) (<xref ref-type="bibr" rid="B21">Ng et al. 2022</xref>).</p></tp:treatment-sec><ref-list><ref id="B25"><mixed-citation xmlns:xlink="http://www.w3.org/1999/xlink" xlink:type="simple"><person-group><name name-style="western"><surname>Stephensen</surname><given-names>K</given-names></name></person-group> (<year>1946</year>) <article-title>The <tp:taxon-name><tp:taxon-name-part taxon-name-part-type="infraorder">Brachyura</tp:taxon-name-part></tp:taxon-name> of the Iranian Gulf. With an appendix: The male pleopoda of the <tp:taxon-name><tp:taxon-name-part taxon-name-part-type="infraorder">Brachyura</tp:taxon-name-part></tp:taxon-name>.</article-title><source>Danish Scientific Investigations in Iran</source><volume>4</volume>: <fpage>57</fpage>–<lpage>237</lpage>.</mixed-citation></ref><ref id="B9"><mixed-citation xmlns:xlink="http://www.w3.org/1999/xlink" xlink:type="simple"><person-group><name name-style="western"><surname>Guinot</surname><given-names>D</given-names></name></person-group> (<year>1967</year>) <article-title>La faune carcinologique (<tp:taxon-name><tp:taxon-name-part taxon-name-part-type="subphylum">Crustacea</tp:taxon-name-part></tp:taxon-name>, <tp:taxon-name><tp:taxon-name-part taxon-name-part-type="infraorder">Brachyura</tp:taxon-name-part></tp:taxon-name>) de l’Ocean Indien occidental et de la Mer Rouge. Catalogue remarques biogéographiques et bibliographie.</article-title><source>Mémoires de l’Institut fundamental d’Afrique noire</source><volume>77</volume>: <fpage>235</fpage>–<lpage>352</lpage>.</mixed-citation></ref><ref id="B29"><mixed-citation xmlns:xlink="http://www.w3.org/1999/xlink" xlink:type="simple"><person-group><name name-style="western"><surname>Titgen</surname><given-names>RH</given-names></name></person-group> (<year>1982</year>) The systematics and ecology of the Decapods of Dubai, and their zoogeographic relationships to the Arabian Gulf and the Western Indian Ocean. PhD Thesis, Texas A&amp;M University, USA.</mixed-citation></ref><ref id="B10"><mixed-citation xmlns:xlink="http://www.w3.org/1999/xlink" xlink:type="simple"><person-group><name name-style="western"><surname>Guinot</surname><given-names>D</given-names></name></person-group> (<year>1989</year>) <article-title>Le genre <italic><tp:taxon-name><tp:taxon-name-part taxon-name-part-type="genus">Carcinoplax</tp:taxon-name-part></tp:taxon-name></italic> H. Milne Edwards, 1852 (<tp:taxon-name><tp:taxon-name-part taxon-name-part-type="subphylum">Crustacea</tp:taxon-name-part></tp:taxon-name>, <tp:taxon-name><tp:taxon-name-part taxon-name-part-type="infraorder">Brachyura</tp:taxon-name-part></tp:taxon-name>: <tp:taxon-name><tp:taxon-name-part taxon-name-part-type="family">Goneplacidae</tp:taxon-name-part></tp:taxon-name>).</article-title> In: <person-group><name name-style="western"><surname>Forest</surname><given-names>J</given-names></name></person-group> (<role>Ed.</role>) <issue-title>Resultats des campagnes MUSORSTOM, Volume 5.</issue-title><source>Mémoires du Muséum National d’Histoire Naturelle</source><volume>144</volume>: <fpage>265</fpage>–<lpage>345</lpage>.</mixed-citation></ref><ref id="B1"><mixed-citation xmlns:xlink="http://www.w3.org/1999/xlink" xlink:type="simple"><person-group><name name-style="western"><surname>Apel</surname><given-names>M</given-names></name></person-group> (<year>2001</year>) Taxonomie und Zoogeographie der <tp:taxon-name><tp:taxon-name-part taxon-name-part-type="infraorder">Brachyura</tp:taxon-name-part></tp:taxon-name>, <tp:taxon-name><tp:taxon-name-part taxon-name-part-type="superfamily">Paguridea</tp:taxon-name-part></tp:taxon-name> und <tp:taxon-name><tp:taxon-name-part taxon-name-part-type="family">Porcellanidae</tp:taxon-name-part></tp:taxon-name> (<tp:taxon-name><tp:taxon-name-part taxon-name-part-type="subphylum">Crustacea</tp:taxon-name-part></tp:taxon-name>: <tp:taxon-name><tp:taxon-name-part taxon-name-part-type="order">Decapoda</tp:taxon-name-part></tp:taxon-name>) des Persisch-Arabischen Golfes. PhD Thesis, Johann Wolfgang Goethe-Universität, Biologie und Informatik, Frankfurt am Main, Germany.</mixed-citation></ref><ref id="B16"><mixed-citation xmlns:xlink="http://www.w3.org/1999/xlink" xlink:type="simple"><person-group><name name-style="western"><surname>Naderloo</surname><given-names>R</given-names></name><name name-style="western"><surname>Sari</surname><given-names>A</given-names></name></person-group> (<year>2007</year>) <article-title>Subtidal crabs of the Iranian coast of the Persian Gulf: new collections and biogeographic considerations.</article-title><source>Aquatic Ecosystem Health Management</source><volume>10</volume>: <fpage>341</fpage>–<lpage>349</lpage>. <ext-link xlink:href="10.1080/14634980701514620" ext-link-type="doi" xlink:type="simple">https://doi.org/10.1080/14634980701514620</ext-link></mixed-citation></ref><ref id="B15"><mixed-citation xmlns:xlink="http://www.w3.org/1999/xlink" xlink:type="simple"><person-group><name name-style="western"><surname>Naderloo</surname><given-names>R</given-names></name></person-group> (<year>2017</year>) <source>Atlas of crabs of the Persian Gulf.</source><publisher-name>Cham</publisher-name>, <publisher-loc>Springer</publisher-loc>, <size units="page">440 pp</size>. <ext-link xlink:href="10.1007/978-3-319-49374-9" ext-link-type="doi" xlink:type="simple">https://doi.org/10.1007/978-3-319-49374-9</ext-link></mixed-citation></ref><ref id="B26"><mixed-citation xmlns:xlink="http://www.w3.org/1999/xlink" xlink:type="simple"><person-group><name name-style="western"><surname>Sureandiran</surname><given-names>B</given-names></name><name name-style="western"><surname>Dave</surname><given-names>TH</given-names></name><name name-style="western"><surname>Suyani</surname><given-names>NK</given-names></name><name name-style="western"><surname>Karuppasamy</surname><given-names>K</given-names></name></person-group> (<year>2024</year>) First record of goneplacid crab, <italic><tp:taxon-name><tp:taxon-name-part taxon-name-part-type="genus">Carcinoplax</tp:taxon-name-part><tp:taxon-name-part taxon-name-part-type="species">haswelli</tp:taxon-name-part></tp:taxon-name></italic> (<tp:taxon-name><tp:taxon-name-part taxon-name-part-type="order">Decapoda</tp:taxon-name-part></tp:taxon-name>: <tp:taxon-name><tp:taxon-name-part taxon-name-part-type="infraorder">Brachyura</tp:taxon-name-part></tp:taxon-name>: <tp:taxon-name><tp:taxon-name-part taxon-name-part-type="family">Goneplacidae</tp:taxon-name-part></tp:taxon-name>) from the Indian Ocean. Journal of the Marine Biological Association of the United Kingdom 104: e37. <ext-link xlink:href="10.1017/S0025315424000328" ext-link-type="doi" xlink:type="simple">https://doi.org/10.1017/S0025315424000328</ext-link></mixed-citation></ref><ref id="B19"><mixed-citation xmlns:xlink="http://www.w3.org/1999/xlink" xlink:type="simple"><person-group><name name-style="western"><surname>Ng</surname><given-names>PKL</given-names></name><name name-style="western"><surname>Mitra</surname><given-names>S</given-names></name></person-group> (<year>2019</year>) <italic><tp:taxon-name><tp:taxon-name-part taxon-name-part-type="genus">Carcinoplax</tp:taxon-name-part><tp:taxon-name-part taxon-name-part-type="species">mistio</tp:taxon-name-part></tp:taxon-name></italic>, a new species of goneplacid crab from the Indian Ocean (<tp:taxon-name><tp:taxon-name-part taxon-name-part-type="order">Decapoda</tp:taxon-name-part></tp:taxon-name>: <tp:taxon-name><tp:taxon-name-part taxon-name-part-type="infraorder">Brachyura</tp:taxon-name-part></tp:taxon-name>: <tp:taxon-name><tp:taxon-name-part taxon-name-part-type="superfamily">Goneplacoidea</tp:taxon-name-part></tp:taxon-name>). Nauplius 27: e2019004. <ext-link xlink:href="10.1590/2358-2936e2019004" ext-link-type="doi" xlink:type="simple">https://doi.org/10.1590/2358-2936e2019004</ext-link></mixed-citation></ref><ref id="B12"><mixed-citation xmlns:xlink="http://www.w3.org/1999/xlink" xlink:type="simple"><person-group><name name-style="western"><surname>Marochi</surname><given-names>MZ</given-names></name><name name-style="western"><surname>Masunari</surname><given-names>S</given-names></name><name name-style="western"><surname>Schubart</surname><given-names>CD</given-names></name></person-group> (<year>2017</year>) <article-title>Genetic and morphological differentiation of the semiterrestrial crab <italic><tp:taxon-name><tp:taxon-name-part taxon-name-part-type="genus">Armases</tp:taxon-name-part><tp:taxon-name-part taxon-name-part-type="species">angustipes</tp:taxon-name-part></tp:taxon-name></italic> (<tp:taxon-name><tp:taxon-name-part taxon-name-part-type="infraorder">Brachyura</tp:taxon-name-part></tp:taxon-name>: <tp:taxon-name><tp:taxon-name-part taxon-name-part-type="family">Sesarmidae</tp:taxon-name-part></tp:taxon-name>) along the Brazilian coast.</article-title><source>The Biological Bulletin</source><volume>232</volume>(<issue>1</issue>): <fpage>30</fpage>–<lpage>44</lpage>. <ext-link xlink:href="10.1086/691985" ext-link-type="doi" xlink:type="simple">https://doi.org/10.1086/691985</ext-link></mixed-citation></ref><ref id="B22"><mixed-citation xmlns:xlink="http://www.w3.org/1999/xlink" xlink:type="simple"><person-group><name name-style="western"><surname>Silva</surname><given-names>IC</given-names></name><name name-style="western"><surname>Alves</surname><given-names>MJ</given-names></name><name name-style="western"><surname>Paula</surname><given-names>J</given-names></name><name name-style="western"><surname>Hawkins</surname><given-names>SJ</given-names></name></person-group> (<year>2010</year>) <article-title>Population differentiation of the shore crab <italic><tp:taxon-name><tp:taxon-name-part taxon-name-part-type="genus">Carcinus</tp:taxon-name-part><tp:taxon-name-part taxon-name-part-type="species">maenas</tp:taxon-name-part></tp:taxon-name></italic> (<tp:taxon-name><tp:taxon-name-part taxon-name-part-type="infraorder">Brachyura</tp:taxon-name-part></tp:taxon-name>: <tp:taxon-name><tp:taxon-name-part taxon-name-part-type="family">Portunidae</tp:taxon-name-part></tp:taxon-name>) on the southwest English coast based on genetic and morphometric analyses.</article-title><source>Scientia Marina</source><volume>74</volume>(<issue>3</issue>): <fpage>435</fpage>–<lpage>444</lpage>. <ext-link xlink:href="10.3989/scimar.2010.74n3435" ext-link-type="doi" xlink:type="simple">https://doi.org/10.3989/scimar.2010.74n3435</ext-link></mixed-citation></ref><ref id="B6"><mixed-citation xmlns:xlink="http://www.w3.org/1999/xlink" xlink:type="simple"><person-group><name name-style="western"><surname>Deli</surname><given-names>T</given-names></name><name name-style="western"><surname>Bahles</surname><given-names>H</given-names></name><name name-style="western"><surname>Said</surname><given-names>K</given-names></name><name name-style="western"><surname>Chatti</surname><given-names>N</given-names></name></person-group> (<year>2015</year>) <article-title>Patterns of genetic and morphometric diversity in the marbled crab (<italic><tp:taxon-name><tp:taxon-name-part taxon-name-part-type="genus">Pachygrapsus</tp:taxon-name-part><tp:taxon-name-part taxon-name-part-type="species">marmoratus</tp:taxon-name-part></tp:taxon-name></italic>, <tp:taxon-name><tp:taxon-name-part taxon-name-part-type="infraorder">Brachyura</tp:taxon-name-part></tp:taxon-name>, <tp:taxon-name><tp:taxon-name-part taxon-name-part-type="family">Grapsidae</tp:taxon-name-part></tp:taxon-name>) populations across the Tunisian coast.</article-title><source>Acta Oceanologica Sinica</source><volume>34</volume>: <fpage>49</fpage>–<lpage>58</lpage>. <ext-link xlink:href="10.1007/s13131-015-0687-7" ext-link-type="doi" xlink:type="simple">https://doi.org/10.1007/s13131-015-0687-7</ext-link></mixed-citation></ref><ref id="B13"><mixed-citation xmlns:xlink="http://www.w3.org/1999/xlink" xlink:type="simple"><person-group><name name-style="western"><surname>Meier</surname><given-names>R</given-names></name><name name-style="western"><surname>Shiyang</surname><given-names>K</given-names></name><name name-style="western"><surname>Vaidya</surname><given-names>G</given-names></name><name name-style="western"><surname>Ng</surname><given-names>PKL</given-names></name></person-group> (<year>2006</year>) <article-title>DNA taxonomy and DNA identification in <tp:taxon-name><tp:taxon-name-part taxon-name-part-type="order">Diptera</tp:taxon-name-part></tp:taxon-name>: a tale of high intraspecific variability and low identification success.</article-title><source>Systematic Biology</source><volume>55</volume>(<issue>5</issue>): <fpage>715</fpage>–<lpage>728</lpage>. <ext-link xlink:href="10.1080/10635150600969864" ext-link-type="doi" xlink:type="simple">https://doi.org/10.1080/10635150600969864</ext-link></mixed-citation></ref><ref id="B28"><mixed-citation xmlns:xlink="http://www.w3.org/1999/xlink" xlink:type="simple"><person-group><name name-style="western"><surname>Tang</surname><given-names>Q-Y</given-names></name><name name-style="western"><surname>Liu</surname><given-names>S-Q</given-names></name><name name-style="western"><surname>Yu</surname><given-names>D</given-names></name><name name-style="western"><surname>Liu</surname><given-names>H-Z</given-names></name><name name-style="western"><surname>Danley</surname><given-names>PD</given-names></name></person-group> (<year>2012</year>) <article-title>Mitochondrial capture and incomplete lineage sorting in the diversification of balitorine loaches (<tp:taxon-name><tp:taxon-name-part taxon-name-part-type="order">Cypriniformes</tp:taxon-name-part></tp:taxon-name>, <tp:taxon-name><tp:taxon-name-part taxon-name-part-type="family">Balitoridae</tp:taxon-name-part></tp:taxon-name>) revealed by mitochondrial and nuclear genes.</article-title><source>Zoologica Scripta</source><volume>41</volume>: <fpage>233</fpage>–<lpage>247</lpage>. <ext-link xlink:href="10.1111/j.1463-6409.2011.00530.x" ext-link-type="doi" xlink:type="simple">https://doi.org/10.1111/j.1463-6409.2011.00530.x</ext-link></mixed-citation></ref><ref id="B14"><mixed-citation xmlns:xlink="http://www.w3.org/1999/xlink" xlink:type="simple"><person-group><name name-style="western"><surname>Nabholz</surname><given-names>B</given-names></name></person-group> (<year>2023</year>) <article-title>Incomplete lineage sorting explains the low performance of DNA barcoding in a radiation of four species of Western European grasshoppers (<tp:taxon-name><tp:taxon-name-part taxon-name-part-type="order">Orthoptera</tp:taxon-name-part></tp:taxon-name>: <tp:taxon-name><tp:taxon-name-part taxon-name-part-type="family">Acrididae</tp:taxon-name-part></tp:taxon-name>: <italic><tp:taxon-name><tp:taxon-name-part taxon-name-part-type="genus">Chorthippus</tp:taxon-name-part></tp:taxon-name></italic>).</article-title><source>Biological Journal of the Linnean Society</source><volume>141</volume>(<issue>1</issue>): <fpage>33</fpage>–<lpage>50</lpage>. <ext-link xlink:href="10.1093/biolinnean/blad106" ext-link-type="doi" xlink:type="simple">https://doi.org/10.1093/biolinnean/blad106</ext-link></mixed-citation></ref><ref id="B2"><mixed-citation xmlns:xlink="http://www.w3.org/1999/xlink" xlink:type="simple"><person-group><name name-style="western"><surname>Castro</surname><given-names>P</given-names></name></person-group> (<year>2007</year>) <article-title>A reappraisal of the family <tp:taxon-name><tp:taxon-name-part taxon-name-part-type="family">Goneplacidae</tp:taxon-name-part></tp:taxon-name> MacLeay, 1838 (<tp:taxon-name><tp:taxon-name-part taxon-name-part-type="subphylum">Crustacea</tp:taxon-name-part></tp:taxon-name>, <tp:taxon-name><tp:taxon-name-part taxon-name-part-type="order">Decapoda</tp:taxon-name-part></tp:taxon-name>, <tp:taxon-name><tp:taxon-name-part taxon-name-part-type="infraorder">Brachyura</tp:taxon-name-part></tp:taxon-name>) and revision of the subfamily <tp:taxon-name>Goneplacinae</tp:taxon-name>, with the description of ten new genera and eighteen new species.</article-title><source>Zoosystema</source><volume>29</volume>(<issue>4</issue>): <fpage>609</fpage>–<lpage>773</lpage>.</mixed-citation></ref><ref id="B3"><mixed-citation xmlns:xlink="http://www.w3.org/1999/xlink" xlink:type="simple"><person-group><name name-style="western"><surname>Castro</surname><given-names>P</given-names></name></person-group> (<year>2009</year>) <article-title>Two new species of <italic><tp:taxon-name><tp:taxon-name-part taxon-name-part-type="genus">Carcinoplax</tp:taxon-name-part></tp:taxon-name></italic> H. Milne Edwards, 1852, and <italic><tp:taxon-name><tp:taxon-name-part taxon-name-part-type="genus">Pycnoplax</tp:taxon-name-part></tp:taxon-name></italic> Castro, 2007, from the western Pacific, and a description of the female of <italic><tp:taxon-name><tp:taxon-name-part taxon-name-part-type="genus">Thyraplax</tp:taxon-name-part><tp:taxon-name-part taxon-name-part-type="species">truncata</tp:taxon-name-part></tp:taxon-name></italic> Castro, 2007 (<tp:taxon-name><tp:taxon-name-part taxon-name-part-type="subphylum">Crustacea</tp:taxon-name-part></tp:taxon-name>, <tp:taxon-name><tp:taxon-name-part taxon-name-part-type="order">Decapoda</tp:taxon-name-part></tp:taxon-name>, <tp:taxon-name><tp:taxon-name-part taxon-name-part-type="infraorder">Brachyura</tp:taxon-name-part></tp:taxon-name>, <tp:taxon-name><tp:taxon-name-part taxon-name-part-type="family">Goneplacidae</tp:taxon-name-part></tp:taxon-name>).</article-title><source>Zoosystema</source><volume>31</volume>(<issue>4</issue>): <fpage>949</fpage>–<lpage>957</lpage>. <ext-link xlink:href="10.5252/z2009n4a9" ext-link-type="doi" xlink:type="simple">https://doi.org/10.5252/z2009n4a9</ext-link></mixed-citation></ref><ref id="B17"><mixed-citation xmlns:xlink="http://www.w3.org/1999/xlink" xlink:type="simple"><person-group><name name-style="western"><surname>Ng</surname><given-names>PKL</given-names></name><name name-style="western"><surname>Castro</surname><given-names>P</given-names></name></person-group> (<year>2020</year>) <article-title>A revision of <italic><tp:taxon-name><tp:taxon-name-part taxon-name-part-type="genus">Carcinoplax</tp:taxon-name-part><tp:taxon-name-part taxon-name-part-type="species">abyssicola</tp:taxon-name-part></tp:taxon-name></italic> (Miers, 1885) and seven related species of <italic><tp:taxon-name><tp:taxon-name-part taxon-name-part-type="genus">Carcinoplax</tp:taxon-name-part></tp:taxon-name></italic> H. Milne Edwards, 1852, with the description of two new species and an updated key to the genus (<tp:taxon-name><tp:taxon-name-part taxon-name-part-type="subphylum">Crustacea</tp:taxon-name-part></tp:taxon-name>, <tp:taxon-name><tp:taxon-name-part taxon-name-part-type="order">Decapoda</tp:taxon-name-part></tp:taxon-name>, <tp:taxon-name><tp:taxon-name-part taxon-name-part-type="infraorder">Brachyura</tp:taxon-name-part></tp:taxon-name>, <tp:taxon-name><tp:taxon-name-part taxon-name-part-type="family">Goneplacidae</tp:taxon-name-part></tp:taxon-name>).</article-title><source>Zoosystema</source><volume>42</volume>(<issue>17</issue>): <fpage>239</fpage>–<lpage>284</lpage>. <ext-link xlink:href="10.5252/zoosystema2020v42a17" ext-link-type="doi" xlink:type="simple">https://doi.org/10.5252/zoosystema2020v42a17</ext-link></mixed-citation></ref><ref id="B21"><mixed-citation xmlns:xlink="http://www.w3.org/1999/xlink" xlink:type="simple"><person-group><name name-style="western"><surname>Ng</surname><given-names>PKL</given-names></name><name name-style="western"><surname>Clark</surname><given-names>PF</given-names></name><name name-style="western"><surname>Ahyong</surname><given-names>ST</given-names></name></person-group> (<year>2022</year>) The identity of <italic><tp:taxon-name><tp:taxon-name-part taxon-name-part-type="genus">Homoioplax</tp:taxon-name-part><tp:taxon-name-part taxon-name-part-type="species">haswelli</tp:taxon-name-part></tp:taxon-name></italic> (Miers, 1884) (<tp:taxon-name><tp:taxon-name-part taxon-name-part-type="subphylum">Crustacea</tp:taxon-name-part></tp:taxon-name>: <tp:taxon-name><tp:taxon-name-part taxon-name-part-type="order">Decapoda</tp:taxon-name-part></tp:taxon-name>: <tp:taxon-name><tp:taxon-name-part taxon-name-part-type="infraorder">Brachyura</tp:taxon-name-part></tp:taxon-name>). Zoological Studies 61: 6. <ext-link xlink:href="10.6620/ZS.2022.61-06" ext-link-type="doi" xlink:type="simple">https://doi.org/10.6620/ZS.2022.61-06</ext-link></mixed-citation></ref></ref-list></tp:taxon-treatment>
